# Supplementary material for: Establishing Clonal Cell Lines with Endothelial-Like Potential from CD9hi, SSEA-1− Cells in Embryonic Stem Cell-Derived Embryoid Bodies
Source: PLoS One. 2006 Dec 20;1(1):e6. doi: 10.1371/journal.pone.0000006 (PMC1762397; doi:10.1371/journal.pone.0000006)
Supplement: Data S1 — Microarray analysis of gene expression in RoSH-like cells vs ESCs. Total RNA (2 µg) from each sample of E-RoSH2.1 p6 and p10, E-RoSH3.2 p2 and p7, RoSH2 p9 and p13, E-RoSHL1 p5 and p6, and E14 mESCs p15 and p16 cultures were converted to biotinylated cRNA using the Illumina RNA Amplification Kit (Ambion, Inc., Austin, TX) according to the manufacturer's instructions. Samples were purified using the RNeasy kit (Qiagen, Valencia, CA). Hybridization to the Sentrix Mouse Refseq-8 Expression BeadChip (Illumina, Inc., San Diego, CA), washing and scanning were performed according to the Illumina BeadStation 500x manual. The data were extracted, normalized and analyzed using Illumina BeadStudio provided by the manufacturer. (4.12 MB XLS) [file pone.0000006.s001.xls]

## Sheet: E14 ESC vs RoSH-like
Chip used: Sentrix Mouse Refseq-8 Expression BeadChip (Illumina, Inc., San Diego, CA)
RoSH-like lines used: E-RoSH2.1 p6 and p10; E-RoSH3.2 p2 and p7 and RoSH2 p9 and p13
ESC line used: E14 p15 and p16.
Abbreviations: R, RoSH and E-RoSH lines; E, E14 ESC line
TargetID	Signal_R	Signal_E	Detection_R	Detection_E	R/E	Symbol	Accession
18S_rRNA_X00686_523-S	5024.2	5785.7	1	1	0.87	Pigt	NM_133779.1
GI_11079652-S	-3.4	-3.6	0.4644	0.4849	0.94	L1cam	NM_008478.2
GI_21070949-S	9663.7	10141.9	1	1	0.95	Ubc	NM_019639.2
GI_21746160-S	704.9	1790.6	1	1	0.39	2410129E14Rik	NM_023716.1
GI_23346428-S	22.1	27.7	0.8806	0.924	0.8	Myt1	NM_008665.2
GI_23592945-S	19271	21638.2	1	1	0.89	Eef1a1	XM_134967.2
GI_23956057-S	-3.2	-6.2	0.5308	0.3993	0.52	Plp	NM_011123.1
GI_28476905-S	9778.8	15300.5	1	1	0.64	3010033P07Rik	XM_133123.4
GI_31981441-S	-25.5	-28.2	0.0157	0.0072	0.9	Txn1	NM_011660.2
GI_31982339-S	18.9	17.9	0.8673	0.8577	1.06	Gip	NM_008119.2
GI_46909570-S	5697.3	32.6	1	0.9409	174.76	Gata6	NM_010258.2
GI_6671508-S	7549.5	6414.5	1	1	1.18	Actb	NM_007393.1
GI_6678306-S	46.2	6.8	0.959	0.7262	6.79	Tff1	NM_009362.1
GI_6679936-S	15186.9	18282	1	1	0.83	Gapd	NM_008084.1
GI_6753645-S	19	26.3	0.8673	0.9107	0.72	Dlx2	NM_010054.1
GI_7106304-S	63.8	57.9	0.9952	0.994	1.1	En1	NM_010133.1
IGHA_J00475$V00785_Ig_heavy_constant_alpha_135-S	77.8	84.5	0.9964	0.9988	0.92
IGHD_V00786_Ig_heavy_constant_delta_68-S	36.8	26.8	0.9421	0.9168	1.37	LOC382646	XM_356604.1
IGHG2C_J00479_Ig_heavy_constant_gamma_2C_715-S	-4.2	-7.4	0.4391	0.3643	0.57	Igh-1a	XM_354704.1
IGHM_V00818_Ig_heavy_constant_mu_941-S	-22.9	-21	0.029	0.0507	1.09	Igh-6	XM_354710.1
IGHV10S1_AF064442_Ig_heavy_variable_10S1_100-S	-2.1	-5	0.4958	0.4451	0.42
IGHV10S2_AF064443_Ig_heavy_variable_10S2_7-S	-6	-5.6	0.4029	0.4234	1.07	LOC380808	XM_354721.1
IGHV10S3_AF064446_Ig_heavy_variable_10S3_9-S	-11.9	-9.1	0.2087	0.3052	1.31
IGHV14S1_X03571$M12813_Ig_heavy_variable_14S1_9-S	5	7.7	0.7358	0.7467	0.65	LOC380805	XM_138309.2
IGHV14S2_X03572$L29396_Ig_heavy_variable_14S2_16-S	-7.5	-3.2	0.3583	0.5042	2.34	LOC380805	XM_138309.2
IGHV14S3_X03573$M12991X03573_Ig_heavy_variable_14S3_203-S	-0.5	3.2	0.6031	0.6634	-0.16
IGHV14S4_X55934_Ig_heavy_variable_14S4_156-S	5.9	-0.6	0.76	0.579	-9.83
IGHV1S104_L33943_Ig_heavy_variable_1S104_100-S	-7.5	-4	0.345	0.4765	1.88
IGHV1S105_L33944_Ig_heavy_variable_1S105_10-S	40.1	37.3	0.9578	0.9542	1.08
IGHV1S113_L33954_Ig_heavy_variable_1S113_110-S	-8.6	-3.4	0.3245	0.491	2.53
IGHV1S114_L33955_Ig_heavy_variable_1S114_205-S	39.2	37	0.9554	0.9542	1.06
IGHV1S119_L33961_Ig_heavy_variable_1S119_14-S	44.9	35.9	0.9686	0.9505	1.25
IGHV1S120_AF025443_Ig_heavy_variable_1S120_8-S	-2.7	3.6	0.5332	0.6791	-0.75
IGHV1S121_AF025445_Ig_heavy_variable_1S121_173-S	-11	-9.3	0.2738	0.2967	1.18
IGHV1S122_AF025446_Ig_heavy_variable_1S122_187-S	-5.1	2.6	0.4306	0.649	-1.96
IGHV1S123_AF025448_Ig_heavy_variable_1S123_197-S	3.4	0.7	0.6707	0.614	4.86
IGHV1S124_AF025449_Ig_heavy_variable_1S124_11-S	15.6	6.4	0.8323	0.7201	2.44
IGHV1S125_AF305910_Ig_heavy_variable_1S125_12-S	-4.9	-6.1	0.4174	0.4029	0.8	LOC217930	XM_127186.2
IGHV1S126_AF304545_Ig_heavy_variable_1S126_140-S	16.4	29.4	0.8468	0.9337	0.56
IGHV1S127_AF304546_Ig_heavy_variable_1S127_146-S	-2.5	1	0.5127	0.6224	-2.5
IGHV1S128_AF304547_Ig_heavy_variable_1S128_140-S	-7.1	-15.7	0.4041	0.1194	0.45
IGHV1S129_AF304548_Ig_heavy_variable_1S129_110-S	-6.5	-5.9	0.3752	0.4113	1.1
IGHV1S12_J00507_Ig_heavy_variable_1S12_239-S	-3.6	-2.4	0.4946	0.5283	1.5
IGHV1S130_AF304550_Ig_heavy_variable_1S130_139-S	-17.3	-17.6	0.0965	0.0941	0.98
IGHV1S131_AF304551_Ig_heavy_variable_1S131_48-S	-6.3	1.1	0.3691	0.6224	-5.73
IGHV1S132_AF304552_Ig_heavy_variable_1S132_123-S	29.4	34.8	0.9107	0.9457	0.84
IGHV1S133_AF304553_Ig_heavy_variable_1S133_89-S	-13.5	-11.5	0.1653	0.2364	1.17
IGHV1S134_AF304554_Ig_heavy_variable_1S134_123-S	20.7	29.1	0.8709	0.9324	0.71
IGHV1S135_AF304556_Ig_heavy_variable_1S135_43-S	-6.4	-2.4	0.392	0.5283	2.67
IGHV1S136_AF304557_Ig_heavy_variable_1S136_154-S	27.9	25.5	0.9083	0.9071	1.09
IGHV1S137_AF304558_Ig_heavy_variable_1S137_89-S	-3.5	-1.9	0.4946	0.5332	1.84
IGHV1S13_X00160$K00706_Ig_heavy_variable_1S13_8-S	-2.6	5.1	0.5235	0.7057	-0.51
IGHV1S14_K00707$X00161_Ig_heavy_variable_1S14_164-S	15.1	2.7	0.8335	0.6502	5.59
IGHV1S15_K00603_Ig_heavy_variable_1S15_188-S	-3.1	-8.2	0.4729	0.3305	0.38
IGHV1S16_K00604_Ig_heavy_variable_1S16_234-S	-19.3	-17.4	0.0615	0.0989	1.11
IGHV1S18_K00606_Ig_heavy_variable_1S18_33-S	-7.7	-2.1	0.3353	0.532	3.67
IGHV1S19_K00607_Ig_heavy_variable_1S19_210-S	-7.5	-9.8	0.3221	0.2847	0.77	LOC380824	XM_138369.2
IGHV1S1_J00532_Ig_heavy_variable_1S1_209-S	-0.6	5.2	0.5899	0.7057	-0.12	LOC380823	XM_203589.2
IGHV1S20_K02153_Ig_heavy_variable_1S20_37-S	-0.7	-4.6	0.5862	0.456	0.15
IGHV1S21_K02154_Ig_heavy_variable_1S21_81-S	31.3	23.5	0.9324	0.8914	1.33
IGHV1S28_X02460_Ig_heavy_variable_1S28_13-S	-8.1	-7.4	0.3426	0.3619	1.09
IGHV1S30_X02462_Ig_heavy_variable_1S30_12-S	6.2	15.3	0.7407	0.8384	0.41
IGHV1S31_X02463_Ig_heavy_variable_1S31_40-S	-14.4	-8.7	0.1472	0.3148	1.66
IGHV1S32_X02464_Ig_heavy_variable_1S32_136-S	55.3	45.3	0.9903	0.9819	1.22
IGHV1S33_X02465_Ig_heavy_variable_1S33_145-S	-2.7	-4.8	0.5271	0.4487	0.56
IGHV1S36_M13788_Ig_heavy_variable_1S36_40-S	-10.7	-1.9	0.2907	0.5344	5.63
IGHV1S38_M17950_Ig_heavy_variable_1S38_221-S	22.3	21.1	0.8806	0.8782	1.06
IGHV1S3_J00533_Ig_heavy_variable_1S3_214-S	0.3	-3.9	0.5766	0.4765	-0.08	LOC380823	XM_203589.2
IGHV1S40_M17575$X06866_Ig_heavy_variable_1S40_8-S	-24.4	-26.1	0.0265	0.0169	0.93
IGHV1S42_D13202_Ig_heavy_variable_1S42_216-S	24	22.6	0.8914	0.8854	1.06
IGHV1S44_M19402_Ig_heavy_variable_1S44_122-S	-19.2	-13.4	0.076	0.1725	1.43
IGHV1S47_M34977_Ig_heavy_variable_1S47_201-S	-11.5	-8.2	0.2051	0.3305	1.4
IGHV1S48_M34978_Ig_heavy_variable_1S48_202-S	-21	-19.2	0.0458	0.082	1.09
IGHV1S49_M34979_Ig_heavy_variable_1S49_184-S	20.4	27.2	0.8709	0.9192	0.75
IGHV1S50_M34980_Ig_heavy_variable_1S50_120-S	18.1	6.4	0.8552	0.7201	2.83
IGHV1S52_M34982_Ig_heavy_variable_1S52_158-S	1.5	-2.4	0.6188	0.5283	-0.63
IGHV1S53_M34983_Ig_heavy_variable_1S53_15-S	10.9	-6	0.8094	0.4077	-1.82
IGHV1S56_M34987_Ig_heavy_variable_1S56_201-S	-17.4	-20.7	0.1025	0.0519	0.84
IGHV1S58_L14548_Ig_heavy_variable_1S58_173-S	-16	-12.5	0.1158	0.2014	1.28
IGHV1S59_L17134_Ig_heavy_variable_1S59_150-S	-26.1	-21.2	0.0121	0.0507	1.23
IGHV1S63_L26853_Ig_heavy_variable_1S63_4-S	19.4	20.3	0.8673	0.8745	0.96	LOC382696	XM_138364.2
IGHV1S7_J00537_Ig_heavy_variable_1S7_165-S	2.1	13.8	0.6538	0.8299	0.15	LOC546230	XM_142657.2
IGHV2S4_U53526_Ig_heavy_variable_2S4_142-S	3.9	4.9	0.7008	0.7008	0.8
IGHV3S1_K01569_Ig_heavy_variable_3S1_104-S	-5.7	-5.6	0.4294	0.4186	1.02	LOC217908	XM_127172.2
IGHV3S2_M12435_Ig_heavy_variable_3S2_32-S	34.3	34.6	0.9517	0.9457	0.99
IGHV3S3_M61217_Ig_heavy_variable_3S3_70-S	-10.3	-10.1	0.275	0.2702	1.02
IGHV3S4_D13203_Ig_heavy_variable_3S4_0-S	-2.8	-13.4	0.4994	0.1725	0.21
IGHV4S1_V00774$J00541_Ig_heavy_variable_4S1_168-S	17.1	2.8	0.8384	0.6526	6.11
IGHV5S12_U04228_Ig_heavy_variable_5S12_119-S	13.5	18.3	0.8251	0.8637	0.74
IGHV5S13_AF290963_Ig_heavy_variable_5S13_110-S	-12.6	-17.6	0.2087	0.0977	0.72
IGHV5S14_AF290968_Ig_heavy_variable_5S14_1-S	6.5	5.8	0.7756	0.7129	1.12
IGHV5S15_AF290966_Ig_heavy_variable_5S15_49-S	33.6	24	0.9361	0.8963	1.4
IGHV5S16_AF290961_Ig_heavy_variable_5S16_170-S	-2.7	-2.4	0.4813	0.5283	1.13
IGHV5S17_U04227_Ig_heavy_variable_5S17_185-S	-5	-3.1	0.4415	0.5066	1.61	LOC380803	XM_354715.1
IGHV5S18_AF290972_Ig_heavy_variable_5S18_125-S	24.2	34.8	0.8806	0.9457	0.7
IGHV5S19_AF120461_Ig_heavy_variable_5S19_186-S	-10.8	-16.8	0.2051	0.1037	0.64	LOC380799	XM_354711.1
IGHV5S1_X01113$K02890_Ig_heavy_variable_5S1_94-S	38.9	28.4	0.9578	0.9288	1.37
IGHV5S21_AF120463_Ig_heavy_variable_5S21_141-S	17.6	21.5	0.8456	0.8794	0.82	LOC380804	XM_354716.1
IGHV5S22_AF120465_Ig_heavy_variable_5S22_129-S	-21.1	-25.7	0.0531	0.0181	0.82	LOC380803	XM_354715.1
IGHV5S23_AF120466_Ig_heavy_variable_5S23_110-S	12.5	21.7	0.8227	0.8794	0.58	LOC380800	XM_354712.1
IGHV5S24_AF120469_Ig_heavy_variable_5S24_99-S	-6.6	-1.9	0.3896	0.5356	3.47	LOC238412	XM_138299.3
IGHV5S25_AF120470_Ig_heavy_variable_5S25_146-S	17.5	13.9	0.8456	0.8299	1.26	Igh-V7183	XM_111356.2
IGHV5S26_AF120471_Ig_heavy_variable_5S26_158-S	-2.4	-4.3	0.4825	0.4656	0.56	Igh-V7183	XM_111356.2
IGHV5S2_AF290969_Ig_heavy_variable_5S2_113-S	-22.1	-12.1	0.029	0.2171	1.83	LOC380799	XM_354711.1
IGHV5S3_X00163_Ig_heavy_variable_5S3_6-S	-11.3	-16	0.2256	0.1134	0.71	LOC380801	XM_354713.1
IGHV5S4_X03399_Ig_heavy_variable_5S4_218-S	-6.7	-5.3	0.4174	0.4306	1.26
IGHV5S5_X03400_Ig_heavy_variable_5S5_145-S	-12.1	-15.3	0.2183	0.1267	0.79	LOC380803	XM_354715.1
IGHV5S6_AF290959_Ig_heavy_variable_5S6_176-S	-16.9	-21.6	0.1049	0.0458	0.78	LOC380800	XM_354712.1
IGHV5S8_X59817_Ig_heavy_variable_5S8_10-S	-4	-4.2	0.4668	0.4692	0.95	LOC380804	XM_354716.1
IGHV5S9_AF290971_Ig_heavy_variable_5S9_0-S	-6.9	-18	0.415	0.0905	0.38	LOC380801	XM_354713.1
IGHV6S1_X03398_Ig_heavy_variable_6S1_144-S	-26.5	-28.7	0.0157	0.006	0.92	LOC238427	XM_138324.2
IGHV6S2_K00692_Ig_heavy_variable_6S2_37-S	20.9	27.4	0.877	0.9228	0.76
IGHV6S4_K00694_Ig_heavy_variable_6S4_26-S	-9	-9	0.3197	0.3064	1	LOC238427	XM_138324.2
IGHV7S1_V00758_Ig_heavy_variable_7S1_136-S	-17.9	-26	0.0772	0.0169	0.69
IGHV7S2_J00500_Ig_heavy_variable_7S2_59-S	46.7	43	0.9771	0.9771	1.09
IGHV7S3_J00525_Ig_heavy_variable_7S3_105-S	53.1	45.3	0.9867	0.9819	1.17
IGHV7S4_M16726_Ig_heavy_variable_7S4_185-S	2.9	-9.6	0.6526	0.2871	-0.3
IGHV8S10_U23025_Ig_heavy_variable_8S10_26-S	-11.7	1.9	0.2292	0.6381	-6.16
IGHV8S2_U14945_Ig_heavy_variable_8S2_24-S	3.1	7.9	0.6828	0.7479	0.39
IGHV8S4_U23019_Ig_heavy_variable_8S4_130-S	36.4	43.1	0.9469	0.9771	0.84	LOC238447	XM_138373.1
IGHV8S5_U23020_Ig_heavy_variable_8S5_188-S	-7.6	-8.8	0.3426	0.3148	0.86
IGHV8S6_U23021_Ig_heavy_variable_8S6_61-S	-9.2	-16.8	0.2569	0.1049	0.55
IGHV8S7_U23022_Ig_heavy_variable_8S7_163-S	1.1	-0.1	0.6429	0.5899	-11
IGHV8S8_U23023_Ig_heavy_variable_8S8_130-S	0.7	5.1	0.6176	0.7045	0.14
IGHV8S9_U23024_Ig_heavy_variable_8S9_28-S	1.1	-7	0.6357	0.3788	-0.16	LOC238447	XM_138373.1
IGHV9S2_Z15021_Ig_heavy_variable_9S2_159-S	-1.3	-0.5	0.5573	0.579	2.6
IGHV9S4_Z15023_Ig_heavy_variable_9S4_156-S	-9.7	-9.6	0.2642	0.2883	1.01
IGHV9S6_L14366_Ig_heavy_variable_9S6_92-S	12.3	2.1	0.8154	0.6393	5.86
IGHV9S8_L14368_Ig_heavy_variable_9S8_75-S	-9.3	-14.4	0.2883	0.1472	0.65
IGKC_V00807_Ig_kappa_constant_192-S	-22.9	-23.3	0.029	0.0326	0.98	Igk-C	XM_132633.4
IGKV1-110_D00080$M15566_Ig_kappa_variable_1-110_11-S	15.1	8.5	0.8384	0.766	1.78	Igk-V1	XM_355776.1
IGKV1-115_AJ231208_Ig_kappa_variable_1-115_110-S	-16.9	-7.8	0.1049	0.3486	2.17	LOC384407	XM_357626.1
IGKV1-117_D00081_Ig_kappa_variable_1-117_10-S	1.2	-3.4	0.6176	0.491	-0.35	LOC381774	XM_355772.1
IGKV1-131_AJ231197_Ig_kappa_variable_1-131_20-S	10.5	1.7	0.7973	0.6321	6.18
IGKV1-132_AJ231198_Ig_kappa_variable_1-132_20-S	-2.6	1	0.5054	0.6188	-2.6	LOC243423	XM_144770.2
IGKV1-88_AJ231206_Ig_kappa_variable_1-88_289-S	24.2	18.8	0.8866	0.8649	1.29
IGKV10-95_AF029261_Ig_kappa_variable_10-95_20-S	-2.7	-9.9	0.5115	0.2786	0.27	LOC333501	XM_285436.2
IGKV11-125_AJ231256_Ig_kappa_variable_11-125_15-S	-11.9	-5.4	0.2268	0.4282	2.2
IGKV12-38_AJ235951_Ig_kappa_variable_12-38_270-S	18.2	13	0.8504	0.8203	1.4	LOC384416	XM_357634.1
IGKV12-40_AJ235952_Ig_kappa_variable_12-40_268-S	1.4	-0.7	0.5971	0.5754	-2
IGKV12-41_AJ235953_Ig_kappa_variable_12-41_12-S	31	42.5	0.9349	0.9747	0.73	LOC381783	XM_355782.1
IGKV12-44_AJ235955_Ig_kappa_variable_12-44_18-S	35.9	43.9	0.9421	0.9783	0.82	LOC381783	XM_355782.1
IGKV12-46_AJ235956_Ig_kappa_variable_12-46_18-S	-1.8	-12.6	0.5018	0.1978	0.14	LOC384413	XM_357631.1
IGKV12-67_AJ235933_Ig_kappa_variable_12-67_27-S	-25.5	-19.3	0.0145	0.0772	1.32
IGKV12-89_AJ235950_Ig_kappa_variable_12-89_265-S	-12.2	-4.5	0.2316	0.456	2.71	LOC384411	XM_357629.1
IGKV13-84_AJ231273_Ig_kappa_variable_13-84_10-S	-12	-17.1	0.2135	0.1025	0.7	Igk-V33	XM_144817.1
IGKV13-85_AJ231274_Ig_kappa_variable_13-85_10-S	47.8	56.9	0.9795	0.994	0.84	LOC232055	XM_144815.1
IGKV14-100_AJ231243_Ig_kappa_variable_14-100_12-S	22.7	9.5	0.883	0.7829	2.39
IGKV14-118-1_AJ277844_Ig_kappa_variable_14-118-1_35-S	-3	1.9	0.4632	0.6393	-1.58
IGKV14-118-2_AJ231237_Ig_kappa_variable_14-118-2_20-S	2.5	6.2	0.6478	0.7153	0.4
IGKV14-126_AJ231238_Ig_kappa_variable_14-126_270-S	-1.6	8.4	0.538	0.7612	-0.19	LOC243428	XM_144778.1
IGKV14-130_AJ231241_Ig_kappa_variable_14-130_114-S	3.3	9.3	0.6828	0.778	0.35	LOC384402	XM_357623.1
IGKV15-103_AJ231269_Ig_kappa_variable_15-103_262-S	-13.4	-8.9	0.199	0.3112	1.51
IGKV16-104_AJ235936_Ig_kappa_variable_16-104_171-S	-11.4	-14.7	0.2437	0.1435	0.78
IGKV17-121_AJ231258_Ig_kappa_variable_17-121_16-S	56.3	52.3	0.9916	0.9903	1.08	LOC243433	XM_144783.1
IGKV17-127_AJ231259_Ig_kappa_variable_17-127_20-S	20.8	24.7	0.8794	0.8987	0.84	LOC243433	XM_144783.1
IGKV19-93_AJ235935_Ig_kappa_variable_19-93_104-S	1.3	-9.2	0.6128	0.2992	-0.14	Igk-V38	XM_355779.1
IGKV3-2_X16954_Ig_kappa_variable_3-2_18-S	1.6	9.4	0.6622	0.7805	0.17
IGKV3-3_K02162_Ig_kappa_variable_3-3_148-S	20.5	25.9	0.8709	0.9095	0.79	Igk-C	XM_132633.4
IGKV3-4_Y15968_Ig_kappa_variable_3-4_114-S	1.7	2.1	0.6273	0.6393	0.81	Igk-C	XM_132633.4
IGKV3-9_Y15972_Ig_kappa_variable_3-9_10-S	18.9	13.1	0.8552	0.8215	1.44
IGKV4-50_AJ235938_Ig_kappa_variable_4-50_15-S	-9.4	-6.1	0.2967	0.4005	1.54	LOC381782	XM_355781.1
IGKV4-51_V01565$J00575_Ig_kappa_variable_4-51_9-S	37.6	33.8	0.953	0.9433	1.11
IGKV4-52_AJ239198_Ig_kappa_variable_4-52_18-S	-12.4	-13.5	0.2051	0.1677	0.92
IGKV4-53_AJ231231_Ig_kappa_variable_4-53_12-S	-17.7	-8.9	0.0917	0.3076	1.99
IGKV4-54_AJ231223_Ig_kappa_variable_4-54_15-S	-10.7	-11.6	0.234	0.2304	0.92	LOC385291	XM_358173.1
IGKV4-55_AJ231225_Ig_kappa_variable_4-55_21-S	-4	4.5	0.4487	0.6996	-0.89	LOC385253	XM_358150.1
IGKV4-56_AJ231220_Ig_kappa_variable_4-56_6-S	0.2	4	0.6285	0.6936	0.05
IGKV4-57_AJ231221_Ig_kappa_variable_4-57_15-S	23.6	15.9	0.8842	0.842	1.48
IGKV4-58_K00884_Ig_kappa_variable_4-58_130-S	11.6	9.1	0.8106	0.7756	1.27	LOC381831	XM_355832.1
IGKV4-60_AJ235941_Ig_kappa_variable_4-60_9-S	14	11.9	0.8323	0.8094	1.18
IGKV4-61_AJ231209_Ig_kappa_variable_4-61_12-S	38.8	42	0.9578	0.9735	0.92
IGKV4-62_AJ231210_Ig_kappa_variable_4-62_17-S	-15.8	-12.5	0.1327	0.2014	1.26
IGKV4-63_AJ231211_Ig_kappa_variable_4-63_281-S	-4.1	-8.3	0.4825	0.3305	0.49	LOC384412	XM_357630.1
IGKV4-68_AJ231222_Ig_kappa_variable_4-68_18-S	-5.4	-6.6	0.4029	0.3896	0.82
IGKV4-69_AJ235942_Ig_kappa_variable_4-69_16-S	24.4	32.3	0.8902	0.9409	0.76
IGKV4-70_AJ235943_Ig_kappa_variable_4-70_149-S	4.2	10.1	0.7455	0.7889	0.42	LOC385120	XM_358068.1
IGKV4-71_AJ231218_Ig_kappa_variable_4-71_20-S	0.4	2.3	0.6128	0.6417	0.17
IGKV4-72_AJ231219_Ig_kappa_variable_4-72_18-S	3.3	9.7	0.6912	0.7841	0.34	LOC385109	XM_358058.1
IGKV4-73_AJ231216_Ig_kappa_variable_4-73_18-S	1	4.8	0.6285	0.7008	0.21
IGKV4-75_AJ231227_Ig_kappa_variable_4-75_15-S	48.5	49.8	0.9831	0.9867	0.97
IGKV4-77_AJ235940_Ig_kappa_variable_4-77_18-S	-19	-7.6	0.0676	0.3571	2.5
IGKV4-79_AJ231214_Ig_kappa_variable_4-79_9-S	-12.9	-21.9	0.1942	0.0434	0.59	LOC213684	XM_135590.2
IGKV4-80_AJ231213_Ig_kappa_variable_4-80_91-S	-7.1	-16.6	0.3836	0.1086	0.43
IGKV4-81_AJ231215_Ig_kappa_variable_4-81_15-S	-6.5	-10.9	0.3426	0.2497	0.6	LOC243453	XM_144819.1
IGKV4-86_X05555_Ig_kappa_variable_4-86_0-S	6.3	10.2	0.7575	0.7889	0.62	LOC243451	XM_144814.1
IGKV4-90_AJ231224_Ig_kappa_variable_4-90_22-S	1	-7.9	0.6104	0.3486	-0.13
IGKV4-91_AJ231229_Ig_kappa_variable_4-91_29-S	4.8	-3	0.6888	0.5163	-1.6
IGKV4-92_AJ231226_Ig_kappa_variable_4-92_261-S	23.6	31.7	0.8902	0.9397	0.74	LOC384410	XM_357628.1
IGKV5-37_AJ235963_Ig_kappa_variable_5-37_4-S	-1.8	5.7	0.5308	0.7129	-0.32	LOC384417	XM_357635.1
IGKV5-39_AJ235964_Ig_kappa_variable_5-39_12-S	-7.1	-10.2	0.3667	0.2678	0.7	LOC384415	XM_357633.1
IGKV5-43_AJ235973_Ig_kappa_variable_5-43_8-S	-15.6	-17	0.1399	0.1025	0.92	LOC232060	XM_132608.2
IGKV5-45_AJ235974_Ig_kappa_variable_5-45_8-S	6.4	-1.3	0.7455	0.5513	-4.92
IGKV6-14_Y15975_Ig_kappa_variable_6-14_11-S	-26.4	-25.9	0.0109	0.0181	1.02	LOC243467	XM_144849.1
IGKV6-15_Y15976_Ig_kappa_variable_6-15_15-S	3.6	-13.9	0.6683	0.1604	-0.26
IGKV6-17_Y15978_Ig_kappa_variable_6-17_13-S	-15.7	-7.1	0.1255	0.3752	2.21	LOC245281	XM_142951.2
IGKV6-20_Y15981_Ig_kappa_variable_6-20_12-S	5.9	3.8	0.7057	0.6864	1.55
IGKV6-23_AJ235961_Ig_kappa_variable_6-23_15-S	8.3	18.4	0.7865	0.8637	0.45	LOC384414	XM_357632.1
IGKV6-25_AJ235962_Ig_kappa_variable_6-25_13-S	-12.4	-14.7	0.2039	0.1435	0.84
IGKV6-29_AJ235967_Ig_kappa_variable_6-29_14-S	-11.2	-18.1	0.2425	0.0881	0.62
IGKV7-33_AF044198_Ig_kappa_variable_7-33_94-S	-13.3	-19.9	0.1713	0.0627	0.67	LOC243461	XM_144837.3
IGKV8-18_Y15979_Ig_kappa_variable_8-18_12-S	2.2	1.2	0.6755	0.6248	1.83
IGKV8-19_Y15980_Ig_kappa_variable_8-19_9-S	28.9	11.6	0.9156	0.8058	2.49	LOC232065	XM_132611.2
IGKV8-24_AJ235944_Ig_kappa_variable_8-24_169-S	36.9	34.5	0.9457	0.9457	1.07	LOC384422	XM_357640.1
IGKV8-26_AJ235945_Ig_kappa_variable_8-26_14-S	-23.3	-33.2	0.029	0	0.7
IGKV8-27_AJ235946_Ig_kappa_variable_8-27_34-S	5.6	1.5	0.7226	0.6285	3.73	LOC232067	XM_132612.2
IGKV8-28_AJ235947_Ig_kappa_variable_8-28_11-S	7.3	11.4	0.7853	0.8046	0.64
IGKV8-30_AJ235948_Ig_kappa_variable_8-30_91-S	-9	-10.9	0.3124	0.2509	0.83	LOC384419	XM_357637.1
IGKV8-31_AJ235957_Ig_kappa_variable_8-31_3-S	34.2	32.1	0.9361	0.9397	1.07
IGKV8-34_AJ235958_Ig_kappa_variable_8-34_148-S	4.3	-2	0.7057	0.532	-2.15	LOC384418	XM_357636.1
IGKV9-119_AJ231236_Ig_kappa_variable_9-119_19-S	-3.3	4.8	0.497	0.7008	-0.69
IGKV9-120_V00804$J00566_Ig_kappa_variable_9-120_12-S	-15.1	-20.6	0.1496	0.0543	0.73
IGKV9-123_AF003295_Ig_kappa_variable_9-123_126-S	-8.8	-16.4	0.2979	0.1086	0.54	LOC243431	XM_144781.1
IGKV9-124_AF003294_Ig_kappa_variable_9-124_18-S	23.8	27.4	0.883	0.9228	0.87	LOC243430	XM_144780.2
IGKV9-129_K00880_Ig_kappa_variable_9-129_191-S	-26.8	-24.3	0.0109	0.0241	1.1	AY498738	XM_144774.1
IGLC1_J00587_Ig_lambda_constant_1_180-S	-16.7	-9.6	0.1025	0.2871	1.74	Igl-V1	XM_148393.1
IGLC2_J00595_Ig_lambda_constant_2_14-S	3.3	-3.3	0.6755	0.497	-1
IGLC3_J00585_Ig_lambda_constant_3_26-S	26.5	28.9	0.9083	0.9324	0.92	LOC386520	XM_359369.1
IGLV2_J00599_Ig_lambda_variable_2_12-S	15.4	22.2	0.8396	0.8854	0.69	LOC207685	XM_358779.1
TRAV12-1_X06307_T_cell_receptor_alpha_variable_12D-1_143-S	-28.5	-15.4	0.0036	0.1255	1.85
TRAV12D-1_X06308_T_cell_receptor_alpha_variable_12D-1_143-S	-5.6	-5	0.3945	0.4451	1.12
TRAV12D-2_X04332_T_cell_receptor_alpha_variable_12D-2_24-S	-17.8	-14.2	0.1025	0.1532	1.25	LOC382141	XM_356237.1
TRAV12D-3_X06305_T_cell_receptor_alpha_variable_12D-3_20-S	1.1	0.3	0.6236	0.6019	3.67
TRAV14D-2_U04312_T_cell_receptor_alpha_variable_14D-2_3-S	-3.6	-2.5	0.497	0.5271	1.44
TRAV1_AF259072_T_cell_receptor_alpha_variable_1_132-S	-4.5	-11.9	0.4367	0.2207	0.38	LOC333685	XM_289972.1
TRAV2_AF259071_T_cell_receptor_alpha_variable_2_75-S	6.4	-10.7	0.7262	0.2557	-0.6
TRAV3-1_AF259071_T_cell_receptor_alpha_variable_3-1_17-S	-12.2	-10.6	0.2135	0.2569	1.15
TRAV5-1_AF259071_T_cell_receptor_alpha_variable_5-1_175-S	-18.5	-27	0.07	0.0109	0.69
TRAV6-1_AF259071_T_cell_receptor_alpha_variable_6-1_5-S	49.1	41.8	0.9783	0.971	1.17
TRAV6-2_AF259071_T_cell_receptor_alpha_variable_6-2_25-S	-23.6	-20.5	0.0265	0.0555	1.15	LOC193543	XM_111573.1
TRAV6D-3_AF259073_T_cell_receptor_alpha_variable_6D-3_12-S	16.4	13.8	0.842	0.8299	1.19
TRAV7-1_AF259071_T_cell_receptor_alpha_variable_7-1_1-S	-15.9	-11.1	0.1242	0.2485	1.43
TRAV7D-3_X02833_T_cell_receptor_alpha_variable_7D-3_9-S	-15.3	-20	0.1327	0.0615	0.77
TRAV9-2_U26917_T_cell_receptor_alpha_variable_9-2_7-S	-22.4	-20.1	0.035	0.0603	1.11
TRAV9-3_U31878_T_cell_receptor_alpha_variable_9-3_13-S	6.4	14.6	0.7551	0.8372	0.44	A430107P09Rik	NM_177288.2
TRAV9-4_X02857_T_cell_receptor_alpha_variable_9-4_9-S	-13.9	-4.6	0.1641	0.456	3.02
TRAV9D-2_U31877_T_cell_receptor_alpha_variable_9D-2_4-S	19.7	31.2	0.8673	0.9385	0.63	LOC195285	XM_111585.1
TRBV11_AE000663_T_cell_receptor_beta_variable_11_244-S	21.5	25.9	0.8782	0.9095	0.83
TRBV12-1_M15614_T_cell_receptor_beta_variable_12-1_173-S	-9.3	-3.3	0.3233	0.497	2.82
TRBV17_AE000664_T_cell_receptor_beta_variable_17_29-S	-19	-19.8	0.0832	0.0639	0.96
TRBV19_AE000664_T_cell_receptor_beta_variable_19_39-S	-2.4	-0.8	0.5199	0.5682	3
TRBV1_AE000663_T_cell_receptor_beta_variable_1_207-S	23.8	31.9	0.8902	0.9397	0.75
TRBV21_X16691_T_cell_receptor_beta_variable_21_115-S	-30.3	-29.9	0.0036	0.0036	1.01
TRBV26_K02548_T_cell_receptor_beta_variable_26_71-S	12.1	-7	0.8094	0.3788	-1.73
TRBV28_AE000664_T_cell_receptor_beta_variable_28_52-S	-14.1	-22	0.1339	0.0434	0.64
TRBV30_X16695_T_cell_receptor_beta_variable_30_160-S	-4.6	-6.2	0.4403	0.3981	0.74
TRBV31_X03277_T_cell_receptor_beta_variable_31_33-S	-0.1	-0.5	0.5332	0.5802	0.2
TRBV6_AE000663_T_cell_receptor_beta_variable_6_11-S	28.8	23.2	0.9156	0.8878	1.24
TRBV8_AE000663_T_cell_receptor_beta_variable_8_270-S	-24.7	-27.1	0.0205	0.0109	0.91
TRDV5_M23382_T_cell_receptor_delta_variable_3_275-S	-30.3	-15.7	0.0036	0.117	1.93
TRGV1_M12832_T_cell_receptor_gamma_variable_1_165-S	-19	-16.2	0.0748	0.111	1.17	LOC380832	XM_354740.1
gi_21070949_ref_NM_019639.2__151-S	18289.1	18370.3	1	1	1	Ubc	XM_147315.1
gi_21070949_ref_NM_019639.2__531-S	8597.9	8151.3	1	1	1.05	Ubc	XM_147315.1
gi_30794511_ref_NM_013551.1__496-S	60.3	66.2	0.9952	0.9964	0.91	Hmbs	NM_013551.1
gi_31981889_ref_NM_009735.2__43-S	2768.4	1147.4	1	1	2.41	B2m	NM_009735.2
gi_32129296_ref_NM_009438.3__526-S	2241.6	3126.5	1	1	0.72	Rpl13a	NM_009438.3
gi_6671508_ref_NM_007393.1__400-S	7388.1	6738.8	1	1	1.1	Actb	NM_007393.1
gi_6679936_ref_NM_008084.1__328-S	12256.4	14490.5	1	1	0.85
gi_7305154_ref_NM_013556.1__205-S	1706	2854.2	1	1	0.6	Hprt	NM_013556.1
gi_8850233_ref_NM_013684.1__234-S	45.6	31.2	0.9723	0.9385	1.46	Tbp	NM_013684.1
lysA	14.3	16.7	0.8335	0.8516	0.86
pheA	-17.9	-14.4	0.0215	0.0672	1.24
scl00001.1_0-S	462.9	205.1	1	0.9988	2.26	2400010D15Rik	NM_029623.1
scl000010.1_362-S	-17.3	-22.7	0.0905	0.0374	0.76	2810429O05Rik	NM_134046.3
scl0000100.1_15-S	17.8	30	0.8673	0.9349	0.59	Tnxb	NM_031176.1
scl0000101.1_564-S	-8.2	-8.7	0.3088	0.3148	0.94	Caskin1	NM_027937
scl0000102.1_16-S	250	114.4	0.9988	0.9988	2.19	Atp5j	NM_016755.2
scl0000103.1_250-S	-7.2	-5.4	0.3667	0.4282	1.33	2310061J03Rik	XM_148411.1
scl0000107.1_7-S	4.8	21.5	0.6912	0.8794	0.22	2310061J03Rik	XM_148411.1
scl0000109.1_23-S	8.1	18.9	0.7877	0.8673	0.43	Gabpa	NM_008065.2
scl000011.1_73-S	252.8	151.1	0.9988	0.9988	1.67	Strn3	NM_052973
scl0000110.1_1-S	-2.7	25.2	0.5042	0.9035	-0.11	Nos3	NM_008713.2
scl0000113.1_1_REVCOMP-S	-9.6	-1.8	0.2485	0.5356	5.33	Igfbp7	NM_008048.1
scl0000114.1_47-S	-27.7	-26.9	0.0084	0.0109	1.03	Dmtf1	NM_011806.2
scl0000115.1_6-S	181.6	186.1	0.9988	0.9988	0.98	Fip1l1	NM_024183.3
scl0000116.1_2-S	-10.1	-12.8	0.2738	0.187	0.79	Igfbp7	NM_008048.1
scl0000116.1_2_REVCOMP-S	-10.2	-10.4	0.2738	0.2642	0.98
scl0000117.1_15-S	65.8	26.4	0.9952	0.9131	2.49	Taf6	NM_009315.1
scl000012.1_223-S	-7.6	-0.7	0.3619	0.5754	10.86	Gtl2	NM_144513
scl000015.1_67-S	35.2	28.8	0.9457	0.9312	1.22	BC011209	NM_145447.1
scl000016.1_3-S	5.2	3.1	0.7262	0.6598	1.68	Adcy3	NM_138305.2
scl000016.1_3_REVCOMP-S	-13.2	-7.3	0.2014	0.3667	1.81	2810429O05Rik	NM_134046.3
scl000017.1_55-S	-7	-4.1	0.3776	0.4729	1.71	Ubqln2	NM_018798.2
scl000019.1_459-S	32.3	34.2	0.9349	0.9445	0.94	Ubqln2	NM_018798.2
scl00002.1_228-S	-0.1	-8.5	0.6068	0.3209	0.01	Pkd2l2	NM_016927.1
scl00002.1_228_REVCOMP-S	244.2	198.6	0.9988	0.9988	1.23	2610024E20Rik	NM_146084.1
scl000022.1_12-S	513.1	296.9	1	1	1.73	Cpt2	NM_009949
scl000025.1_30-S	1.2	1.1	0.6164	0.6224	1.09	4930584N22Rik	NM_026654.1
scl000027.1_13-S	-0.2	0.8	0.6116	0.614	-0.25	Slc1a5	NM_009201.1
scl000028.1_0-S	290.2	599.8	1	1	0.48	Bccip	NM_025392.1
scl000029.1_66_REVCOMP-S	-10.9	-5.7	0.2425	0.415	1.91	Bccip	NM_025392.1
scl000031.1_6-S	-5.1	-1.4	0.4282	0.5476	3.64	Eif3s1	NM_144545
scl000031.1_6_REVCOMP-S	2.9	-9.9	0.661	0.2786	-0.29
scl000038.1_31_REVCOMP-S	25.5	31.3	0.9011	0.9385	0.81	Ssb	NM_009278.1
scl000039.1_11-S	132.3	54.7	0.9988	0.994	2.42	BC023957	NM_172257.1
scl000041.1_12-S	3573.1	1611.3	1	1	2.22	Ppp1ca	NM_031868.1
scl000041.1_12_REVCOMP-S	82.2	79.1	0.9964	0.9988	1.04	Rad9	NM_011237.1
scl000043.1_1-S	1369.4	248.4	1	0.9988	5.51	Hspa5bp1	NM_133804.1
scl000043.1_1_REVCOMP-S	-6.9	-9.5	0.3655	0.2907	0.73
scl000044.1_16-S	-8.7	-3.5	0.3691	0.4885	2.49	Vldlr	NM_013703.1
scl000045.1_44-S	189.2	186.3	0.9988	0.9988	1.02	Rad9	NM_011237.1
scl000045.1_44_REVCOMP-S	6645.1	3344.8	1	1	1.99	Ppp1ca	NM_031868.1
scl000048.1_50-S	10.7	-3.8	0.7973	0.4801	-2.82	Nol3	NM_030152.2
scl000049.1_523-S	1353.7	178.6	1	0.9988	7.58	Atbf1	NM_007496.1
scl00005.1_119-S	-1.3	0.1	0.585	0.5959	-13	Narg1	NM_053089.2
scl000050.1_4-S	183.5	-6	0.9988	0.4053	-30.58	Gpr124	NM_054044.1
scl000051.1_2-S	-10.2	-15.3	0.275	0.1279	0.67	D230025D16Rik	NM_145604.1
scl000051.1_2_REVCOMP-S	-8.5	-5.3	0.3317	0.4343	1.6	C76566	NM_178879.2
scl000052.1_17_REVCOMP-S	-4.2	-9.9	0.4885	0.2786	0.42	Nol3	NM_030152.2
scl000053.1_57-S	-20.5	-18.9	0.0615	0.0844	1.08	Smad1	NM_008539.3
scl000055.1_1_REVCOMP-S	25.8	15.2	0.8951	0.8384	1.7
scl000056.1_228-S	36.9	18.6	0.953	0.8637	1.98	C76566	NM_178879.2
scl000056.1_228_REVCOMP-S	186.4	320.3	0.9988	1	0.58	D230025D16Rik	NM_145604.1
scl000057.1_28-S	31.5	68.7	0.9324	0.9964	0.46	Nme7	NM_138314.1
scl000058.1_69-S	-12.8	-11.1	0.1978	0.2473	1.15	Tpr	NM_133780.2
scl000059.1_14-S	7.3	3.7	0.7768	0.684	1.97	Nr1i3	NM_009803.1
scl00006.1_238-S	864.4	1021.2	1	1	0.85	Spec1	NM_172395.1
scl000060.1_19-S	10.8	-5.2	0.8203	0.4367	-2.08	Ncstn	NM_021607.2
scl000061.1_90_REVCOMP-S	20.2	328.3	0.8782	1	0.06	Nme7	NM_138314.1
scl000062.1_31_REVCOMP-S	6.5	1.4	0.7382	0.6261	4.64	Nr1i3	NM_009803.1
scl000063.1_0-S	777	442.3	1	1	1.76	Nit1	NM_012049.1
scl000064.1_11-S	-23	-22.2	0.029	0.041	1.04	Tcfap2a	NM_011547.2
scl000068.1_96-S	35.3	19.9	0.9421	0.8733	1.77	Recql	NM_023042.1
scl00007.1_27-S	4.7	-4.9	0.6707	0.4463	-0.96	Mftc	NM_172402.1
scl000070.1_2-S	102.7	36.4	0.9988	0.9505	2.82	Aup1	NM_007517.1
scl000071.1_25-S	102.4	8.7	0.9988	0.766	11.77	Edem1	NM_138677.1
scl000073.1_22-S	275.4	76.5	0.9988	0.9988	3.6	Glcci1	NM_178072.2
scl000074.1_10-S	15.5	7.2	0.8408	0.737	2.15	Cacna1g	NM_009783.1
scl000075.1_18-S	23.8	85.3	0.8951	0.9988	0.28	6820428D13	NM_177752.2
scl000075.1_18_REVCOMP-S	4674.2	2113.5	1	1	2.21	AA959742	NM_133807.1
scl000076.1_111-S	40.1	50.8	0.9578	0.9891	0.79	D11Wsu99e	NM_138598.2
scl000076.1_111_REVCOMP-S	401.6	362.3	1	1	1.11	D11Wsu99e	NM_013581.2
scl000078.1_211-S	300.4	204.4	1	0.9988	1.47	Epn2	NM_010148.1
scl000079.1_3-S	122.6	100.1	0.9988	0.9988	1.22	Epn2	NM_010148.1
scl000080.1_69-S	156.1	128.4	0.9988	0.9988	1.22	Vrk2	NM_027260.1
scl000080.1_69_REVCOMP-S	210.9	648.2	0.9988	1	0.33	Fancl	NM_025923.2
scl000082.1_54-S	4.6	10	0.7093	0.7877	0.46	Nr1d1	NM_145434.1
scl000082.1_54_REVCOMP-S	-1.2	1.4	0.5404	0.6261	-0.86	Thra	XM_126580.1
scl000085.1_5-S	-1.2	8	0.5585	0.7539	-0.15	4930449E07Rik	NM_029044.1
scl000086.1_135-S	2091.2	850.3	1	1	2.46	AA959742	NM_133807.1
scl000086.1_135_REVCOMP-S	-15.3	-7.7	0.1339	0.3534	1.99	6820428D13	NM_177752.2
scl000087.1_18-S	291.3	263.1	1	0.9988	1.11	D11Wsu99e	NM_013581.2
scl000087.1_18_REVCOMP-S	11.7	35.1	0.8154	0.9457	0.33	D11Wsu99e	NM_138598.2
scl000088.1_36_REVCOMP-S	181.2	86.7	0.9988	0.9988	2.09	Epn2	NM_010148.1
scl000089.1_0-S	-31	-28.3	0.0036	0.0072	1.1	Lif	NM_008501
scl00009.1_36-S	2172.5	1516.1	1	1	1.43	Vti1b	NM_016800.2
scl000090.1_16-S	196.7	74.4	0.9988	0.9988	2.64	Tcfl4	NM_011550.2
scl000091.1_88-S	1321.9	1656.8	1	1	0.8	Phf10	NM_024250.3
scl000092.1_0-S	18.8	13.8	0.8637	0.8299	1.36	Dnase1l2	NM_025718.1
scl000093.1_57_REVCOMP-S	718.4	857.9	1	1	0.84	0610007P22Rik	NM_026676.1
scl000094.1_33-S	1362.7	739.5	1	1	1.84	Ppp2r5d	NM_009358.2
scl000094.1_33_REVCOMP-S	503	856.2	1	1	0.59	Mea1	NM_010787.1
scl000096.1_251-S	94.4	7.8	0.9988	0.7479	12.1	1600012H06Rik	NM_026451.1
scl000097.1_10-S	-13.9	-13.9	0.1592	0.1604	1	1600012H06Rik	NM_026451.1
scl000098.1_12-S	810.4	920.1	1	1	0.88	0610007P22Rik	NM_026676.1
scl0001.1_3-S	2569.8	2462.3	1	1	1.04	9130229H14Rik	XM_135706.3
scl00010.1_38-S	55.7	80.7	0.9916	0.9988	0.69	Emp3	NM_010129.1
scl0001001.1_58-S	47.8	20.8	0.9831	0.877	2.3	Als2cr2	NM_172656.3
scl0001002.1_5-S	-4.8	-11.2	0.4367	0.2461	0.43	Pvrl4	XM_203738.3
scl0001003.1_0-S	1	57.2	0.6598	0.994	0.02	Fn1	XM_129845.3
scl0001004.1_0-S	352.7	243.9	1	0.9988	1.45	Prei3	NM_025283
scl0001005.1_90-S	16.3	7.2	0.8384	0.737	2.26	BB219290	NM_145141.1
scl0001006.1_8-S	34.1	27.2	0.9421	0.9192	1.25	R3hdm	NM_181750.1
scl0001007.1_105-S	34.7	30.4	0.9517	0.9361	1.14	2810022L02Rik	NM_144882.2
scl0001008.1_94-S	13	5.7	0.8323	0.7129	2.28	Il24	NM_053095
scl0001009.1_2-S	-0.9	-3	0.5392	0.5139	0.3	Lgr6	XM_283647.1
scl0001010.1_64-S	121.2	85.1	0.9988	0.9988	1.42	Ppil3	NM_027351
scl0001011.1_29-S	7.7	2.9	0.7262	0.655	2.66	Nfasc	NM_182716.2
scl0001012.1_34-S	-11.9	-13.6	0.2051	0.1641	0.88	Slc26a9	NM_177243.2
scl0001013.1_0-S	78.4	51.1	0.9964	0.9891	1.53	Bcl2	NM_177410.1
scl0001014.1_96-S	-5.2	5	0.4367	0.7045	-1.04	Akt3	NM_011785.2
scl0001015.1_38-S	-8.3	-8.7	0.3088	0.3148	0.95	Gsg1	NM_010352.1
scl0001016.1_199-S	559.2	352	1	1	1.59	Asns	NM_012055.1
scl0001017.1_198-S	-14.4	-4.4	0.1616	0.4584	3.27	Slco1b2	NM_020495.1
scl0001018.1_24-S	0.4	-3.5	0.6369	0.491	-0.11	A930040G15Rik	NM_133922.2
scl0001019.1_73-S	122.3	97.9	0.9988	0.9988	1.25	0610039N19Rik	NM_026159
scl0001020.1_68-S	-6.1	-4.7	0.421	0.4536	1.3	Pap	NM_011036.1
scl0001021.1_512-S	-13.7	-15.1	0.1628	0.1315	0.91	Hoxa10	NM_008263.1
scl0001022.1_64-S	-14.5	-13.5	0.1496	0.1713	1.07	Asb4	NM_023048.4
scl0001023.1_2-S	25.8	13.8	0.8914	0.8299	1.87	Capza2	NM_007604.1
scl0001025.1_82-S	36	-9.2	0.9445	0.304	-3.91	Ggcx	NM_019802.1
scl0001026.1_149-S	11.1	18.5	0.8082	0.8637	0.6	Mest	NM_008590.1
scl0001027.1_24-S	4.5	12.6	0.6828	0.8191	0.36	Fbln2	NM_007992.1
scl0001028.1_416-S	-7.6	-19	0.3776	0.0832	0.4	Rab6ip2	NM_053204
scl000103.1_7-S	-4.2	-7.8	0.491	0.3522	0.54	Tial1	NM_009383.1
scl0001030.1_39-S	-7.5	-21.6	0.3981	0.0458	0.35	Tead4	NM_011567.1
scl0001031.1_1-S	16.8	13.2	0.8552	0.8215	1.27	Osbpl3	NM_027881.1
scl0001032.1_178-S	-21.4	-25.7	0.0314	0.0181	0.83		X03863.1
scl0001033.1_52-S	-19.7	-22.5	0.0651	0.0386	0.88	Slco1b2	NM_020495.1
scl0001034.1_561-S	17.4	10.3	0.8468	0.7913	1.69	Crbn	NM_021449.1
scl0001035.1_47-S	21	19.1	0.877	0.8685	1.1	Cadps2	NM_153163.2
scl0001036.1_14-S	1.1	-7.9	0.6719	0.3474	-0.14	0610006O14Rik	NM_133764.1
scl0001037.1_475-S	23.1	17.8	0.8806	0.8565	1.3	Dusp16	NM_181320.2
scl0001039.1_8-S	-10.4	-22	0.234	0.0434	0.47	Hoxa1	NM_010449.1
scl0001040.1_164-S	264.9	302.1	0.9988	1	0.88	Nipa	NM_172735.1
scl0001041.1_25-S	-5.1	3.3	0.4294	0.6695	-1.55	Ghrhr	XM_132546.2
scl0001042.1_14-S	328.4	281.9	1	1	1.16	Mrps25	NM_025578.2
scl0001043.1_38-S	40.5	48	0.9638	0.9867	0.84	LOC213233	NM_145391.1
scl0001044.1_79-S	607.2	233.4	1	0.9988	2.6	Arl6ip5	NM_022992.1
scl0001046.1_37-S	-7.5	-5.1	0.3715	0.4403	1.47	Clecsf9	NM_019948.1
scl0001047.1_61-S	-6.8	-5.3	0.4234	0.4331	1.28		AY188690.1
scl0001048.1_821-S	12.7	3.4	0.8203	0.6731	3.74	Rab6ip2	NM_178085.2
scl0001049.1_26-S	-4.4	6.8	0.4584	0.7262	-0.65	Fthfd	NM_027406.1
scl000105.1_286-S	3.3	-6.6	0.6948	0.3896	-0.5	Siglecl1	NM_031181.1
scl0001050.1_29-S	1465	1789.8	1	1	0.82	Grcc2f	NM_013536.1
scl0001054.1_42-S	122.7	100.3	0.9988	0.9988	1.22	Tada3l	NM_133932.1
scl0001058.1_1-S	28	29.5	0.9035	0.9349	0.95	Dok1	NM_010070.3
scl0001059.1_2-S	56.7	54.4	0.9916	0.994	1.04	Ing3	NM_023626.3
scl000106.1_45-S	-4.7	0.1	0.4572	0.5983	-47	Mrvi1	NM_194464.1
scl0001061.1_50-S	120.8	96.4	0.9988	0.9988	1.25	Tes	NM_011570.2
scl0001062.1_67-S	529.6	498.3	1	1	1.06	Cnot4	NM_016877.2
scl0001063.1_2-S	30.6	8.5	0.9312	0.7648	3.6	C330008I15Rik	NM_144917.2
scl0001064.1_3-S	11.2	17.4	0.8154	0.854	0.64	Hoxa9	NM_010456.1
scl0001066.1_366-S	-7.3	-9.1	0.3281	0.3052	0.8	A630024B12Rik	NM_181064.2
scl0001067.1_0-S	4.3	0.6	0.696	0.6116	7.17	Aass	NM_013930.2
scl0001068.1_178-S	-3.8	-12.3	0.4403	0.2099	0.31	Zfp398	NM_027477.1
scl000107.1_4-S	6.3	8.5	0.76	0.766	0.74	LOC384677	XM_357785.1
scl0001070.1_15-S	-13.4	-13.4	0.1665	0.1725	1	1110055E19Rik	BC052186
scl0001071.1_15-S	-32.2	-32.6	0.0012	0	0.99	Catna2	NM_009819.1
scl0001073.1_120-S	13.2	13.2	0.8323	0.8215	1	Cxcl12	NM_021704.1
scl0001077.1_623-S	29.5	22.1	0.9156	0.8854	1.33	8430437G11Rik	NM_028990.2
scl0001078.1_161-S	26.6	11.7	0.8999	0.8058	2.27	Zfp398	NM_173034.1
scl0001079.1_24-S	515.2	63.5	1	0.9964	8.11	Vamp8	NM_016794.2
scl000108.1_22-S	162.4	104.4	0.9988	0.9988	1.56	Cttn	NM_007803.1
scl0001080.1_33-S	-9.4	-13.8	0.3124	0.1616	0.68		AK042327.1
scl0001081.1_37-S	36.7	-3.6	0.9554	0.4861	-10.19	Camk1	NM_133926.1
scl0001082.1_947-S	70.4	84.4	0.9964	0.9988	0.83	BC003332	NM_173002.1
scl0001083.1_32-S	-16.8	-5.1	0.1122	0.4403	3.29	Pex5	NM_008995.1
scl0001084.1_129-S	8.9	-4.2	0.7986	0.4668	-2.12	Hnrpa2b1	NM_182650.2
scl0001085.1_14-S	55.6	59.5	0.9928	0.9964	0.93	Dguok	NM_013764
scl0001086.1_0-S	-11.4	142.3	0.2738	0.9988	-0.08	Bcat1	NM_007532.1
scl0001087.1_51-S	-16.1	-12.2	0.1327	0.2135	1.32	Vamp1	NM_009496.2
scl0001089.1_16-S	2.6	0.7	0.6321	0.6116	3.71	Sox5	NM_011444.1
scl000109.1_2-S	108.3	167.9	0.9988	0.9988	0.65	Ercc1	NM_007948.1
scl0001090.1_202-S	-16.3	-26.2	0.117	0.0157	0.62		M10093.1
scl0001091.1_5-S	-1.6	0.7	0.5235	0.6116	-2.29	Fxyd4	NM_033648.1
scl0001092.1_7-S	-6	5.2	0.4318	0.7057	-1.15	Gpr85	NM_145066.4
scl0001094.1_1-S	25.5	24.5	0.8975	0.8975	1.04	Il17re	NM_145826.2
scl0001095.1_4-S	5.6	12	0.7057	0.8094	0.47	C1qdc1	XM_132976.3
scl0001096.1_118-S	-4	-6.6	0.4644	0.3908	0.61	Slco1a4	NM_030687.1
scl0001097.1_117-S	8.9	0.1	0.7986	0.5959	89	Glcci1	NM_178072.2
scl0001098.1_18-S	119.2	135.6	0.9988	0.9988	0.88	M6pr	NM_010749.4
scl0001099.1_185-S	17.7	1.3	0.8516	0.6248	13.62	St7	NM_022332.1
scl00011.1_2-S	18	39.7	0.8625	0.9698	0.45	2610034E13Rik	NM_029365.1
scl000110.1_1-S	15.6	1.9	0.8359	0.6393	8.21	Pex11a	NM_011068.1
scl0001100.1_114-S	63.5	40.5	0.9952	0.971	1.57	Aqp1	NM_007472.1
scl0001101.1_11-S	-24.4	-26	0.0193	0.0169	0.94	Dlx5	NM_010056.2
scl0001102.1_1-S	989.6	564.8	1	1	1.75	Suclg1	NM_019879.1
scl0001103.1_81-S	0.2	-11.4	0.5995	0.2388	-0.02	BC023818	NM_198967.1
scl0001104.1_32-S	75.2	101.7	0.9964	0.9988	0.74	Trim24	NM_145076.1
scl0001105.1_0-S	709.6	527.4	1	1	1.35	4932409F11Rik	NM_029404.1
scl0001106.1_64-S	2	6.8	0.6719	0.7262	0.29	C1qdc1	XM_132976.3
scl0001108.1_2-S	16.8	24.9	0.8396	0.9011	0.67	Cav2	NM_016900.2
scl0001109.1_6-S	-5.5	-13.7	0.421	0.1628	0.4	Cecr5	NM_144815.1
scl000111.1_99-S	7	19.8	0.7865	0.8721	0.35	Coro1a	NM_009898.2
scl0001110.1_65-S	15.6	10.1	0.8384	0.7889	1.54	IgK	M83099
scl0001111.1_19-S	267.9	357.3	0.9988	1	0.75	Mrps35	NM_145573
scl0001112.1_3-S	33.2	23.7	0.9361	0.8938	1.4	Rbm28	NM_133925
scl0001114.1_271-S	0.1	-1.1	0.5971	0.5621	-0.09		M13677.1
scl0001116.1_7-S	6.2	-5.3	0.7407	0.4331	-1.17	Lyt-2	M12052
scl0001117.1_22-S	-10.8	-10.6	0.234	0.2581	1.02	Abcc9	NM_011511.1
scl0001119.1_69-S	115.3	124.9	0.9988	0.9988	0.92	Rad51ap1	NM_009013.1
scl000112.1_18-S	10.9	28.1	0.8215	0.9288	0.39	Coro1a	NM_009898.2
scl0001120.1_0-S	-10.2	-18.4	0.2581	0.0856	0.55	Hoxa3	NM_010452.1
scl0001121.1_1-S	359	181.2	1	0.9988	1.98	Ndufa5	NM_026614.1
scl0001122.1_6-S	-8.2	-5.9	0.38	0.4101	1.39	5730419I09Rik	NM_029081.1
scl0001123.1_57-S	0.8	-4.8	0.6803	0.4475	-0.17	BC027309	NM_177736
scl0001124.1_3133-S	-6.5	12.1	0.3957	0.8094	-0.54	Antxr1	NM_054041.1
scl0001125.1_21-S	-7.6	-5.1	0.3631	0.4403	1.49	Clec2	NM_019985.1
scl0001127.1_28-S	98.1	78.1	0.9988	0.9988	1.26	BC003332	NM_030260.1
scl0001128.1_71-S	-6.6	4.3	0.3872	0.6972	-1.53	Tacr1	NM_009313.2
scl0001129.1_2-S	588	667	1	1	0.88	Usp39	NM_138592.1
scl000113.1_16-S	-18	-18.1	0.1025	0.0881	0.99	Ube3a	NM_011668
scl0001130.1_4-S	-18.1	-24.3	0.0869	0.0253	0.74	4933424C13Rik	XM_355785.1
scl0001131.1_227-S	7.7	1.2	0.7865	0.6224	6.42		X01641.1
scl0001133.1_43-S	-7.1	-5.7	0.3727	0.415	1.25	Aicda	NM_009645.1
scl0001134.1_45-S	-11.5	-10.2	0.2244	0.269	1.13	Cntn4	NM_173004.1
scl0001135.1_37-S	-7.8	9.8	0.3559	0.7865	-0.8	BC006583	NM_145574.1
scl0001136.1_34-S	-12.2	-13.5	0.2292	0.1713	0.9	Catna2	NM_145732
scl0001137.1_14-S	230.6	189.9	0.9988	0.9988	1.21	Mrps25	NM_025578.2
scl0001138.1_17-S	646.9	888.7	1	1	0.73	Ezh2	NM_007971.1
scl0001139.1_0-S	-21	-12.8	0.0555	0.1894	1.64	Ptpro	NM_011216.1
scl000114.1_3-S	126.5	90.4	0.9988	0.9988	1.4	Lcmt1	NM_025304.3
scl0001141.1_12-S	7.1	6.4	0.778	0.7201	1.11	AW146020	NM_177884.2
scl0001142.1_10-S	247.5	85.1	0.9988	0.9988	2.91	0610039A15Rik	NM_175101.2
scl0001143.1_15-S	-11.2	-9.5	0.228	0.2895	1.18	A730016F12Rik	NM_175079.1
scl0001144.1_51-S	146	279	0.9988	1	0.52	A030007L17Rik	NM_026637.2
scl0001145.1_39-S	205.2	15.6	0.9988	0.8396	13.15	Nagk	NM_019542.1
scl0001146.1_6-S	87.1	71.7	0.9976	0.9976	1.21	Dctn1	NM_007835.1
scl0001147.1_2-S	7.7	10.9	0.7901	0.7973	0.71	Tpk1	NM_013861.1
scl0001148.1_50-S	224.1	254.3	0.9988	0.9988	0.88	Ing4	NM_133345.1
scl0001149.1_1-S	-7.2	-9.6	0.3896	0.2883	0.75	C130073D16Rik	NM_175557.2
scl000115.1_57-S	-8.7	-9.2	0.3281	0.2979	0.95	Spnb4	NM_032610.1
scl0001150.1_39-S	0.8	-2.3	0.5875	0.5308	-0.35	Tbxas1	NM_011539
scl0001152.1_862-S	9	21.9	0.7865	0.8818	0.41	Grca	NM_013533.2
scl0001153.1_10-S	44.9	34.3	0.9698	0.9445	1.31	C330016K18Rik	XM_132642.4
scl0001154.1_4-S	-7.5	10.9	0.3715	0.7961	-0.69	Il17rc	NM_134159.2
scl0001157.1_152-S	219	313.8	0.9988	1	0.7	Prkwnk1	NM_198703.1
scl0001158.1_35-S	52.6	36.7	0.9855	0.9505	1.43	D6Wsu163e	NM_138594.2
scl0001159.1_6-S	-6.4	2	0.3896	0.6393	-3.2	Clecsf12	NM_020008
scl0001160.1_3-S	72.7	93.2	0.9964	0.9988	0.78	1110061O04Rik	NM_026849.1
scl0001161.1_17-S	42.1	32.3	0.971	0.9409	1.3		XM_133019.2
scl0001164.1_48-S	1.5	-2.1	0.6128	0.532	-0.71	Tm7sf3	XM_132970.3
scl0001165.1_35-S	18.5	22.8	0.8552	0.8866	0.81	Abcc9	NM_021043.1
scl0001166.1_23-S	1505.5	1573	1	1	0.96	Usp39	NM_138592.1
scl0001167.1_16-S	-2.1	4.9	0.5585	0.7008	-0.43	Lmcd1	NM_144799.1
scl0001168.1_6-S	89.6	8.2	0.9976	0.7575	10.93	2310061A22Rik	NM_025872.2
scl000117.1_17-S	17.5	6.6	0.8552	0.7238	2.65	Fgfr2	NM_201601.1
scl0001170.1_113-S	43.9	40.5	0.9698	0.971	1.08	Crbn	NM_175357.1
scl0001171.1_13-S	645.2	113	1	0.9988	5.71	Nagk	NM_019542.1
scl0001172.1_55-S	162	89.2	0.9988	0.9988	1.82	Prss25	NM_019752.2
scl0001173.1_33-S	30.2	24.5	0.9216	0.8987	1.23	Cecr5	NM_144815.1
scl0001174.1_68-S	552.9	58.1	1	0.9952	9.52	Calu	NM_007594.2
scl0001176.1_1-S	109.4	182.1	0.9988	0.9988	0.6	1110061O04Rik	NM_026849.1
scl0001178.1_63-S	-7.5	-8.8	0.3691	0.3136	0.85	Aass	NM_013930.2
scl0001179.1_28-S	45	75.9	0.971	0.9988	0.59	A030007L17Rik	NM_026637.2
scl000118.1_7-S	-0.5	-3.8	0.5464	0.4777	0.13	Dpysl4	NM_011993.2
scl0001180.1_25-S	608.9	283.3	1	1	2.15	1200009B18Rik	NM_026168.1
scl0001181.1_4-S	16.8	97.8	0.8565	0.9988	0.17	Tuba3	NM_009446.1
scl0001182.1_29-S	56.4	35.1	0.9916	0.9457	1.61	Impdh1	NM_011829.2
scl0001183.1_67-S	43.3	61.8	0.9698	0.9964	0.7	Tm7sf3	XM_132970.3
scl0001184.1_52-S	276.7	269.1	0.9988	0.9988	1.03	Ddx47	NM_026360.1
scl0001186.1_116-S	343.3	922.3	1	1	0.37	Csda	NM_139117
scl0001188.1_5-S	18.1	-21.7	0.848	0.0446	-0.83	1810046I24Rik	NM_027218.1
scl0001189.1_0-S	-6.8	-13.2	0.3715	0.1809	0.52	Rab6ip2	NM_053204.1
scl000119.1_81-S	108.1	384.5	0.9988	1	0.28	Ctbp2	XM_358372.1
scl0001190.1_3-S	41.7	33.2	0.9638	0.9421	1.26	5930406N14Rik	NM_175526.1
scl0001191.1_2-S	-25.8	-30.4	0.0145	0.0024	0.85	5330431N24Rik	NM_181402.2
scl0001192.1_14-S	12	12.5	0.8275	0.8166	0.96	Gucy2c	XM_132928.3
scl0001193.1_40-S	-11.5	-11.1	0.2183	0.2473	1.04	Pon3	NM_173006.1
scl0001194.1_87-S	22.7	23.8	0.8854	0.8951	0.95	Stk31	NM_029916.1
scl0001195.1_3-S	58.1	56	0.9916	0.994	1.04	AW146020	NM_177884.2
scl0001196.1_9-S	4.1	-4	0.6707	0.4765	-1.03	Pparg	NM_011146.1
scl0001197.1_14-S	38.8	19.9	0.9421	0.8733	1.95	Mgll	NM_011844.3
scl0001198.1_53-S	-18.4	-16.3	0.0676	0.1098	1.13	Chl1	NM_007697.1
scl00012.1_22-S	39	71.2	0.959	0.9976	0.55	2610034E13Rik	NM_029365.1
scl000120.1_12-S	-13.5	-4	0.199	0.4741	3.38	Scn1b	NM_011322.2
scl0001200.1_31-S	257.1	30.9	0.9988	0.9373	8.32	Calu	NM_184053.1
scl0001202.1_249-S	-4.2	-12.7	0.4475	0.1918	0.33	Ian1	NM_174990.2
scl0001203.1_155-S	18	-2.7	0.8456	0.5247	-6.67	Pparg	NM_011146.1
scl0001205.1_20-S	-22.6	-14.3	0.0362	0.1484	1.58	Wnt16	NM_053116.2
scl0001206.1_83-S	-7	-8	0.3667	0.3414	0.88	Gpnmb	NM_053110.2
scl0001207.1_5-S	133.7	142.6	0.9988	0.9988	0.94	1110061O04Rik	NM_026849.1
scl0001208.1_126-S	6.2	16.7	0.7503	0.8516	0.37	Ing4	NM_144510
scl0001210.1_149-S	50.3	35.7	0.9819	0.9505	1.41	Rtkn	NM_133641.1
scl0001212.1_132-S	24.2	17.2	0.8902	0.8528	1.41	Tcrb	M33236
scl0001213.1_32-S	23.2	13.6	0.8782	0.8263	1.71	Cacna1c	NM_009781.1
scl0001214.1_23-S	5	2	0.7419	0.6393	2.5	Slc25a13	NM_015829.1
scl0001215.1_7-S	5.5	-3.9	0.7358	0.4765	-1.41	Rassf4	NM_178045.3
scl0001216.1_77-S	-13.1	-14.1	0.199	0.1568	0.93	Tpk1	NM_013861.1
scl0001217.1_1480-S	4618.6	860.3	1	1	5.37	Calu	NM_007594
scl0001218.1_87-S	159.1	224	0.9988	0.9988	0.71	Csda	NM_019638.1
scl000122.1_10-S	323.9	243.8	1	0.9988	1.33	Gga2	XM_133801.3
scl0001220.1_281-S	28.3	32.6	0.9071	0.9409	0.87	Tlx2	NM_009392.1
scl0001222.1_14-S	-7.6	5.2	0.351	0.7057	-1.46	Cacna1c	NM_009781.1
scl0001225.1_4-S	-6.8	-11.2	0.3329	0.2413	0.61	4933424C13Rik	XM_355785.1
scl0001227.1_769-S	31.6	31.2	0.9216	0.9385	1.01	Glcci1	NM_133236.1
scl0001228.1_22-S	218.7	187.4	0.9988	0.9988	1.17	Nipa	NM_172735.1
scl0001229.1_5-S	113.3	19.9	0.9988	0.8733	5.69	Camk1	NM_133926.1
scl000123.1_453-S	30.8	32.3	0.9216	0.9397	0.95	Ggn	NM_182694.1
scl0001230.1_0-S	-4.3	2.5	0.4572	0.6441	-1.72	V1rc22	NM_134177.1
scl0001231.1_5-S	23.2	18.1	0.883	0.8625	1.28	Rbm28	NM_026650.1
scl0001233.1_26-S	127.3	97.9	0.9988	0.9988	1.3		XM_132960.4
scl0001234.1_2-S	26	0	0.9059	0.5935	#DIV/0!	Slc37a3	NM_028123.1
scl0001235.1_220-S	250.5	155.9	0.9988	0.9988	1.61	Pex5	NM_175933.1
scl0001236.1_24-S	2.5	10.9	0.6948	0.7961	0.23	Dok1	NM_010070.3
scl0001237.1_25-S	1	1.2	0.5971	0.6248	0.83	Crbn	NM_175357.1
scl0001239.1_6-S	27	22	0.9083	0.883	1.23	Baiap1	NM_010367.1
scl000124.1_0-S	88.1	110.4	0.9976	0.9988	0.8	Tfpt	NM_023524.1
scl0001240.1_5-S	33.2	10.9	0.9385	0.7961	3.05	Tnfrsf1a	NM_011609.2
scl0001241.1_2518-S	-16.4	93.1	0.1098	0.9988	-0.18	Cxcl12	NM_013655.2
scl0001245.1_39-S	30.7	9.5	0.9337	0.7817	3.23	Ghrl	NM_021488.3
scl0001246.1_29-S	-16.3	-15.7	0.1279	0.1182	1.04	Catna2	NM_009819.1
scl0001249.1_6-S	-6	6.2	0.4367	0.7165	-0.97	Acrbp	NM_016845.1
scl000125.1_16-S	266.7	417.9	0.9988	1	0.64	Snrp70	NM_009224.2
scl0001252.1_55-S	521	643.7	1	1	0.81	Hnrpa2b1	NM_016806
scl0001253.1_6-S	107.5	38.3	0.9988	0.9626	2.81	1200016B17Rik	NM_026267.1
scl0001254.1_34-S	1.7	-4.6	0.6285	0.456	-0.37	BC023818	NM_198967.1
scl0001255.1_2-S	184.6	90.6	0.9988	0.9988	2.04	2500002L14Rik	NM_025607.2
scl0001256.1_38-S	204.9	289.2	0.9988	1	0.71	4933424B01Rik	NM_138757.1
scl0001257.1_9-S	23.8	25.9	0.8866	0.9095	0.92	Adcyap1r1	NM_007407.2
scl0001258.1_137-S	-18.7	-22.4	0.0724	0.0386	0.83	Lrpb7	NM_013588.1
scl0001260.1_738-S	-8.5	3.5	0.3353	0.6755	-2.43	Accn1	NM_007384.1
scl0001261.1_203-S	-23.8	-21.4	0.0265	0.0483	1.11	Pparbp	NM_134027.1
scl0001264.1_3-S	59.2	96.1	0.9928	0.9988	0.62	Npm1	NM_008722
scl0001265.1_61-S	73.2	41	0.9964	0.971	1.79	Atp6v0a1	NM_016920.1
scl0001266.1_11-S	-8.4	-7.2	0.3402	0.3752	1.17	Rad50	NM_009012.1
scl0001267.1_72-S	325.7	362.4	1	1	0.9	Drg1	NM_007879.1
scl0001269.1_545-S	43.2	56	0.9614	0.994	0.77	Lgals9	NM_010708
scl000127.1_257-S	34.9	19.1	0.9421	0.8685	1.83	Mef2a	NM_194070.1
scl0001270.1_91-S	19.1	23.5	0.8733	0.8914	0.81	Slc25a19	NM_026071.1
scl0001273.1_3109-S	70.5	116.6	0.9964	0.9988	0.6	Pparbp	NM_013634.1
scl0001274.1_32-S	-0.5	-5.8	0.5838	0.4125	0.09	Ewsh	NM_007968
scl0001275.1_24-S	-7.5	-11.3	0.4174	0.24	0.66	AV249152	NM_145425.2
scl0001277.1_12-S	51.5	44.7	0.9891	0.9795	1.15	Gga3	NM_173048.1
scl0001278.1_160-S	28.2	28.3	0.9023	0.9288	1	Rps6kb1	NM_028259.1
scl0001279.1_27-S	130	129.4	0.9988	0.9988	1	2310075G12Rik	NM_027162.3
scl000128.1_857-S	4.6	22.5	0.7189	0.8854	0.2	Ube3a	NM_173010.1
scl0001280.1_1-S	112.5	96.1	0.9988	0.9988	1.17	Pcyt2	NM_024229.2
scl0001282.1_55-S	8.1	80.2	0.7672	0.9988	0.1	D11Ertd636e	NM_026682
scl0001285.1_32-S	-12.4	-20.1	0.2135	0.0603	0.62	Sec14l1	NM_028777.1
scl0001286.1_73-S	-1	1.2	0.5645	0.6248	-0.83	Foxi1	NM_023907.2
scl0001287.1_52-S	19.8	13	0.8782	0.8203	1.52	1700011I11Rik	NM_029291.1
scl0001288.1_3-S	223.5	210.6	0.9988	0.9988	1.06	2310033P09Rik	NM_024210.1
scl0001289.1_85-S	34.1	36.8	0.9457	0.953	0.93	Sgca	NM_009161.1
scl000129.1_0-S	-17.6	-17.1	0.123	0.1025	1.03	Sphk2	NM_203280.1
scl0001291.1_1-S	341.5	296.5	1	1	1.15	Smarce1	NM_020618.3
scl0001292.1_30-S	470.5	764.3	1	1	0.62	Snrp116	NM_011431.2
scl0001293.1_51-S	249.8	263.4	0.9988	0.9988	0.95	Hnrph1	NM_021510.1
scl0001294.1_4-S	128.2	48.2	0.9988	0.9867	2.66	G6pc3	NM_175935.2
scl0001295.1_12-S	-2.7	-2.3	0.5235	0.532	1.17	Nf2	NM_010898.2
scl0001296.1_150-S	65.1	59.3	0.9952	0.9952	1.1	1700022N24Rik	NM_145355.2
scl0001298.1_25-S	-1.7	-2.1	0.5259	0.532	0.81	1300013J15Rik	NM_026183.2
scl0001299.1_39-S	20.3	3.4	0.8782	0.6755	5.97	Dlx4	NM_007867.1
scl00013.1_82-S	20.4	-4.6	0.8782	0.456	-4.43	Arfip2	NM_029802.2
scl000130.1_11-S	127.6	73.1	0.9988	0.9976	1.75	Uros	NM_009479.1
scl0001300.1_4-S	30.7	33.9	0.9324	0.9433	0.91	Acsl6	NM_144823.1
scl0001302.1_41-S	-6.4	5.4	0.4403	0.7105	-1.19	Spnb2	NM_175836.1
scl0001304.1_8-S	468.9	128.9	1	0.9988	3.64	4930579A11Rik	NM_029478.2
scl0001305.1_98-S	-5.6	2.3	0.4403	0.6417	-2.43	Hap1	NM_010404.2
scl0001306.1_20-S	104.1	166.3	0.9988	0.9988	0.63	Mybbp1a	NM_016776.2
scl0001307.1_2-S	12.2	2.9	0.8323	0.655	4.21	Mapk9	NM_016961.2
scl0001309.1_21-S	11.4	-2.5	0.8323	0.5271	-4.56	D11Ertd498e	NM_145940.1
scl000131.1_24-S	401	607.1	1	1	0.66	Ercc1	NM_007948
scl0001310.1_38-S	60.3	30.3	0.9952	0.9361	1.99	Ccng1	NM_009831.1
scl0001312.1_33-S	24.6	38	0.8926	0.959	0.65	Cacna1g	NM_009783.1
scl0001313.1_3-S	-18.5	-19.3	0.0651	0.0772	0.96	Itgae	NM_172944.1
scl0001315.1_1-S	62.2	48.8	0.9952	0.9867	1.27	D11Ertd498e	NM_145940.1
scl0001316.1_166-S	7	-1.3	0.7575	0.5525	-5.38	Spnb2	NM_175836.1
scl0001317.1_6-S	-10.4	-10.1	0.275	0.2702	1.03	Spnb2	NM_009260.1
scl0001318.1_3285-S	-14.2	-16.2	0.1484	0.111	0.88	Myo15	NM_010862.1
scl0001319.1_14-S	85.5	88.6	0.9964	0.9988	0.97	Hmmr	NM_013552.1
scl000132.1_19-S	6.1	3.6	0.7334	0.6815	1.69	D7Bwg0611e	NM_027898.2
scl0001320.1_85-S	240.3	226.3	0.9988	0.9988	1.06	Mdh1	NM_008618.2
scl0001321.1_142-S	64	66.2	0.9952	0.9964	0.97	0610025P10Rik	XM_126221.4
scl0001322.1_3-S	16.2	4.6	0.8468	0.7008	3.52	Flot2	NM_008028.1
scl0001323.1_16-S	101.2	91.4	0.9988	0.9988	1.11	Lasp1	NM_010688.2
scl0001325.1_46-S	44.8	16.8	0.9674	0.8516	2.67	Crk	NM_133656.2
scl0001326.1_0-S	73.5	54.1	0.9964	0.994	1.36	Asb3	NM_023906.2
scl0001327.1_163-S	177.7	190.2	0.9988	0.9988	0.93	Trim41	NM_145377
scl0001328.1_1-S	94.5	279.7	0.9976	1	0.34	Fancl	NM_025923.2
scl0001329.1_110-S	438.8	198.3	1	0.9988	2.21	0610009H04Rik	NM_018854.3
scl0001331.1_1527-S	28.3	35	0.9107	0.9457	0.81	Pip5k2b	NM_054051.1
scl0001332.1_19-S	98.2	90.9	0.9988	0.9988	1.08	Nbr1	NM_008676.1
scl0001334.1_1-S	16.4	4.6	0.8396	0.7008	3.57	Aoc2	NM_178932.1
scl0001335.1_10-S	504	179.6	1	0.9988	2.81	BC005682	NM_033562.2
scl0001336.1_35-S	-4.2	35.5	0.4499	0.9481	-0.12	Irf1	NM_008390.1
scl0001338.1_15-S	1.5	-4.6	0.5935	0.456	-0.33	Gabrg2	NM_177408.2
scl0001339.1_124-S	-10.3	18.9	0.2485	0.8673	-0.54	Falz	XM_126724.4
scl000134.1_57-S	-10	-7	0.2895	0.3788	1.43	Csrp3	NM_013808.3
scl0001340.1_7-S	-9.2	-6.1	0.2654	0.4005	1.51	Cias1	NM_145827.1
scl0001342.1_29-S	325.6	257.4	1	0.9988	1.26	C330027I04Rik	NM_026561.2
scl0001344.1_14-S	285.1	72.9	0.9988	0.9976	3.91	4930579A11Rik	NM_029478.2
scl0001345.1_85-S	938.3	314	1	1	2.99		XM_181312.3
scl0001346.1_38-S	37.4	36.9	0.9554	0.953	1.01	Sphk1	NM_011451.1
scl0001347.1_33-S	18.8	19.3	0.8552	0.8709	0.97	Elac2	NM_023479.1
scl0001348.1_3-S	112.4	191.4	0.9988	0.9988	0.59	Msi2h	NM_054043.1
scl0001349.1_14-S	11.8	2.6	0.8239	0.649	4.54	Galnt10	NM_134189.2
scl000135.1_51-S	-4.2	-5.8	0.4801	0.4113	0.72	Nkg7	NM_024253.3
scl0001350.1_72-S	20.3	16	0.877	0.8432	1.27	Afmid	NM_027827.2
scl0001351.1_1-S	0.7	-8.6	0.6176	0.3185	-0.08	Afmid	NM_027827.2
scl0001353.1_10-S	707.5	1515.8	1	1	0.47	H2afv	XM_126043.3
scl0001354.1_37-S	46.1	50.5	0.9783	0.9891	0.91	Mgat4b	NM_145926.2
scl0001355.1_30-S	0.6	-2.8	0.5754	0.5235	-0.21	Rad51l3	NM_011235.2
scl0001356.1_58-S	108.2	99.9	0.9988	0.9988	1.08		XM_135753.4
scl0001357.1_11-S	-20.1	-17.2	0.0543	0.1001	1.17	1300010M03Rik	NM_028933.1
scl0001358.1_1-S	35.3	35.9	0.9481	0.9505	0.98	Itgae	NM_008399.1
scl000136.1_37-S	8.9	0.7	0.7901	0.6116	12.71	P2ry2	NM_008773.2
scl0001360.1_1-S	108.5	97.1	0.9988	0.9988	1.12	Ap2b1	NM_027915.1
scl0001361.1_11-S	-17.3	-17.6	0.0917	0.0941	0.98	1700024C24Rik	XM_126331.3
scl0001362.1_23-S	4.6	-4.3	0.696	0.4596	-1.07	Tmc6	NM_145439.1
scl0001363.1_5-S	98	43	0.9988	0.9771	2.28	Rai12	NM_018740.1
scl0001364.1_49-S	12541.2	17910.3	1	1	0.7	Ppia	XM_122180.1
scl0001365.1_452-S	-16.9	-18.4	0.0772	0.0856	0.92	AW011752	NM_134034.1
scl0001366.1_27-S	105.7	129.9	0.9988	0.9988	0.81	Akap1	NM_009648
scl0001367.1_28-S	15	36.5	0.8396	0.9505	0.41	BC018399	NM_145431.1
scl0001368.1_5-S	4.4	12.5	0.7057	0.8179	0.35	1700022N24Rik	NM_145355.2
scl0001369.1_5-S	69	21.5	0.9952	0.8794	3.21	Mare	NM_181569.1
scl000137.1_6-S	371.1	66.7	1	0.9964	5.56	2310004K06Rik	NM_020050.1
scl0001370.1_34-S	32.2	35.4	0.9373	0.9469	0.91	Slc22a5	NM_011396.2
scl0001372.1_16-S	311.1	189.6	1	0.9988	1.64	Clk4	NM_007714.2
scl0001373.1_2-S	4845.4	6278.7	1	1	0.77	Sumo2	NM_133354
scl0001374.1_2-S	-16	-16.6	0.1062	0.1074	0.96	P2rx1	NM_008771.2
scl0001376.1_1-S	124.9	80.4	0.9988	0.9988	1.55	AI642036	XM_109767.2
scl0001377.1_3-S	21.9	26.8	0.8806	0.9168	0.82	Limk2	NM_010718.1
scl0001378.1_3-S	-24.7	-24	0.0169	0.0265	1.03	Hap1	NM_177981.1
scl0001380.1_1-S	2.2	3.4	0.6514	0.6755	0.65	Scgb3a1	NM_170727.1
scl0001381.1_7-S	-4.1	-3.2	0.4668	0.503	1.28	Gas7	NM_008088.1
scl0001382.1_56-S	10.3	19.3	0.7998	0.8709	0.53	Aspscr1	NM_026877.1
scl0001383.1_41-S	319.1	246.5	1	0.9988	1.29	Stx8	NM_018768.1
scl0001384.1_112-S	36	31.9	0.953	0.9397	1.13	BC034054	NM_178049.2
scl0001385.1_401-S	129.2	183.9	0.9988	0.9988	0.7	Peli1	NM_023324.1
scl0001386.1_139-S	-22.1	-23.9	0.029	0.0277	0.92	Cacnb1	NM_145121.1
scl0001388.1_0-S	-6.4	-5.7	0.4294	0.4186	1.12	5730455P16Rik	XM_126361.2
scl0001389.1_42-S	1	11.5	0.6188	0.8046	0.09	Mare	NM_181569.1
scl000139.1_0-S	9.1	22.8	0.7732	0.8866	0.4	Klk5	NM_008456.1
scl0001390.1_1-S	6.1	10.1	0.7503	0.7889	0.6	Nos2	NM_010927.1
scl0001391.1_166-S	-2.3	5.3	0.5549	0.7069	-0.43	Cd79b	NM_008339.1
scl0001392.1_0-S	7.1	-11.7	0.7648	0.2304	-0.61	Txnl5	NM_026559.2
scl0001393.1_7-S	65.9	65.7	0.9952	0.9964	1	Rad51l3	NM_011235.2
scl0001394.1_56-S	55.8	32.6	0.9903	0.9409	1.71	Pmp22	NM_008885.1
scl0001395.1_28-S	24.8	40.5	0.8902	0.971	0.61	Ubtf	NM_011551
scl0001396.1_3-S	18.1	14.9	0.842	0.8372	1.21	Atp2a3	NM_016745.2
scl0001397.1_34-S	45.7	10.4	0.9831	0.7913	4.39	2900006B13Rik	NM_028398.1
scl0001398.1_18-S	145.7	148.8	0.9988	0.9988	0.98	Nup88	NM_172394.1
scl0001399.1_22-S	7.2	12.7	0.7648	0.8203	0.57	Prpsap2	NM_144806.1
scl000140.1_18-S	46	46.8	0.9759	0.9843	0.98	Sprn	NM_183147.1
scl0001401.1_29-S	14.5	17.3	0.8335	0.854	0.84	Mgl2	NM_145137.1
scl0001402.1_96-S	66.8	83.8	0.9952	0.9988	0.8	Tnip1	NM_021327.1
scl0001404.1_38-S	27.1	4.9	0.9107	0.7008	5.53	AA536749	NM_012027.1
scl0001405.1_534-S	65.3	14	0.9952	0.8323	4.66	Spag9	NM_027569.1
scl0001406.1_10-S	-26.1	-23.5	0.0133	0.0314	1.11	Gja12	NM_175452.2
scl0001407.1_76-S	-8.1	-0.1	0.3643	0.5923	81	Mpo	NM_010824.1
scl0001408.1_125-S	135.8	161.5	0.9988	0.9988	0.84	2310022M17Rik	XM_126071.2
scl0001409.1_12-S	-19.6	-25.1	0.0579	0.0193	0.78	Akap1	NM_009648.1
scl000141.1_0-S	22.3	34.9	0.8842	0.9457	0.64	Maz	XM_133827.2
scl0001410.1_119-S	5.9	-0.4	0.7226	0.5838	-14.75	Rtn4	NM_194051.1
scl0001412.1_13-S	17.8	18.3	0.842	0.8637	0.97	Egfr	NM_207655.1
scl0001413.1_16-S	42.4	33.4	0.971	0.9433	1.27	Srcasm	XM_126629.2
scl0001414.1_316-S	17.1	8.8	0.8396	0.7708	1.94	Gabrg2	NM_008073.1
scl0001415.1_50-S	1.9	1.1	0.6248	0.6224	1.73	Coro6	NM_139130
scl0001416.1_21-S	-16.8	-1.9	0.1062	0.5332	8.84		AK085517.1
scl0001417.1_121-S	-13.4	-12.9	0.1604	0.187	1.04	1300013J15Rik	NM_026183.2
scl0001420.1_0-S	37.4	39.7	0.9554	0.9698	0.94	D11Wsu47e	NM_177777.3
scl0001421.1_23-S	-15.8	47.6	0.117	0.9855	-0.33	Irf1	NM_008390.1
scl0001422.1_22-S	8.7	16.5	0.8094	0.8492	0.53	1700011I11Rik	NM_029291.1
scl0001423.1_94-S	-15.1	12.1	0.1339	0.8094	-1.25	Tekt1	NM_011569.1
scl0001424.1_130-S	-20.5	-27.5	0.0458	0.0084	0.75	Cacng5	NM_080644.2
scl0001425.1_9-S	23.6	13.8	0.8806	0.8299	1.71	Pafah1b1	NM_013625.1
scl0001426.1_2-S	2.7	1.8	0.7057	0.6333	1.5	Spag5	NM_017407.1
scl0001427.1_15-S	-27.9	-23.5	0.0072	0.0302	1.19	Ppp1r1b	NM_144828.1
scl0001428.1_12-S	-7.3	-9.9	0.3908	0.2811	0.74	Rtn4	NM_024226.2
scl0001429.1_23-S	8.3	10.2	0.7684	0.7901	0.81	Rabep1	NM_019400.1
scl000143.1_38-S	16.8	23.7	0.842	0.8938	0.71	Hnrpul1	NM_178089.2
scl0001430.1_149-S	-8.7	-13.3	0.2726	0.1749	0.65	Nags	NM_178053.2
scl0001432.1_18-S	-3.3	-11.2	0.5078	0.2413	0.29	Mapt	NM_010838.2
scl0001433.1_54-S	960	1082.5	1	1	0.89	Psmc5	NM_008950.1
scl0001435.1_11-S	35.4	37.2	0.9409	0.9542	0.95	2410006N06Rik	NM_028019.1
scl0001436.1_98-S	298.3	547.4	1	1	0.54	Commd1	NM_144514.1
scl0001437.1_1-S	7.1	24.6	0.778	0.8987	0.29	Fgf18	NM_008005.1
scl0001438.1_12-S	246.1	84.9	0.9988	0.9988	2.9	Copz2	NM_019877.1
scl0001439.1_101-S	258.9	315.4	0.9988	1	0.82	Ube2g1	NM_025985.2
scl000144.1_17-S	720.6	135.9	1	0.9988	5.3	Mir16	NM_019580.3
scl0001440.1_61-S	-10.5	-6	0.2497	0.4077	1.75	4930500E24Rik	NM_030228.1
scl0001441.1_330-S	-0.7	19	0.5645	0.8673	-0.04	Adamts2	NM_175643.1
scl0001442.1_50-S	-11.8	-19.5	0.2461	0.0712	0.61	1300010M03Rik	NM_026501.1
scl0001443.1_117-S	82.4	33.3	0.9964	0.9433	2.47	Dusp3	NM_028207.1
scl0001445.1_29-S	-4.4	-1.4	0.4741	0.5501	3.14	Itgae	NM_172944.1
scl0001446.1_126-S	231.2	157.2	0.9988	0.9988	1.47	Gosr2	NM_019650.2
scl0001447.1_13-S	16.1	10.5	0.8504	0.7925	1.53	BC046404	NM_198861.1
scl0001448.1_45-S	-14.8	-16.8	0.1327	0.1049	0.88	Ccl4	NM_013652.1
scl0001450.1_42-S	37.4	1.2	0.9542	0.6248	31.17	1700113I22Rik	NM_026865
scl0001451.1_53-S	18.7	21.1	0.8613	0.8782	0.89	BC010462	NM_145373.1
scl0001452.1_0-S	133.5	106.9	0.9988	0.9988	1.25	B430214A04Rik	NM_146018.1
scl0001453.1_239-S	-33.1	-26.3	0.0012	0.0145	1.26	Zfp2	NM_178447.2
scl0001454.1_1188-S	48.1	49.8	0.9783	0.9867	0.97	B230396K10Rik	XM_205737.3
scl0001455.1_38-S	92.6	66.8	0.9976	0.9964	1.39	Slc25a11	NM_024211.2
scl0001456.1_13-S	42.3	23.4	0.971	0.8878	1.81	2900006B13Rik	NM_028398.1
scl0001457.1_1-S	6.2	-10.3	0.7382	0.2678	-0.6	P2rx5	NM_033321.1
scl0001458.1_27-S	100.6	108.1	0.9988	0.9988	0.93	Prpf8	NM_138659.1
scl0001459.1_7-S	228.8	97.2	0.9988	0.9988	2.35	Gosr2	NM_019650.2
scl000146.1_5-S	1174.6	1397.8	1	1	0.84	Snrpa1	NM_021336.3
scl0001460.1_23-S	16.3	9.3	0.8396	0.7768	1.75	Afmid	NM_027827.2
scl0001462.1_2-S	-23.1	-23.3	0.029	0.0326	0.99	Abca5	NM_147219.1
scl0001463.1_92-S	-18.9	-18.7	0.0651	0.0856	1.01	1700017D11Rik	NM_027061.1
scl0001464.1_61-S	80.1	81.7	0.9964	0.9988	0.98		AK005333.1
scl0001465.1_7-S	-5.2	-9.6	0.4439	0.2871	0.54	D11Ertd686e	XM_110968.3
scl0001467.1_2-S	-13.2	-12.9	0.1737	0.187	1.02	Spnb2	NM_175836.1
scl0001468.1_26-S	-22.4	-20.4	0.029	0.0567	1.1	Itgae	NM_008399.1
scl0001469.1_1-S	22.7	18	0.8842	0.8601	1.26	Mapk7	NM_011841.1
scl000147.1_6-S	769.9	1035.7	1	1	0.74	Uble1a	NM_019748.1
scl0001470.1_12-S	25.2	34.4	0.9023	0.9445	0.73	Myocd	NM_145136.1
scl0001471.1_1-S	154	99.3	0.9988	0.9988	1.55	Mapk9	NM_207692.1
scl0001472.1_4-S	255.6	78	0.9988	0.9988	3.28	Copz2	NM_019877.1
scl0001473.1_76-S	9.6	21.7	0.7901	0.8794	0.44	Upp1	NM_009477.1
scl0001474.1_150-S	0.5	16.3	0.6248	0.848	0.03	Mrc2	NM_008626.1
scl0001475.1_1-S	349.3	286.9	1	1	1.22	Csnk1d	NM_027874.1
scl0001477.1_9-S	12.6	16.2	0.8275	0.8444	0.78	D11Ertd730e	NM_148673.3
scl0001478.1_0-S	69.2	118.2	0.9952	0.9988	0.59	5730408C10Rik	NM_027445.1
scl0001479.1_77-S	2770.1	1343.2	1	1	2.06	Ccng1	NM_009831.1
scl000148.1_9-S	380.2	547.6	1	1	0.69	Bckdk	NM_009739.2
scl0001480.1_10-S	62.9	14.7	0.9952	0.8372	4.28	Gps1	NM_145370.1
scl0001482.1_9-S	317.1	261.4	1	0.9988	1.21	G3bp	NM_013716
scl0001484.1_9-S	-15.8	-12.3	0.1279	0.2099	1.28	Csf3	NM_009971.1
scl0001485.1_299-S	267.6	11.8	0.9988	0.8082	22.68	Tcf2	NM_009330.1
scl0001486.1_9-S	44.6	15	0.9614	0.8384	2.97	Krt1-23	NM_033373.1
scl0001488.1_6-S	-7.1	-0.2	0.3426	0.5899	35.5	Itgae	NM_172944.1
scl000149.1_43-S	8.8	11	0.7925	0.7973	0.8	Il21r	NM_021887.1
scl0001490.1_34-S	23.8	7.9	0.8902	0.7515	3.01	Tubd1	NM_019756.1
scl0001491.1_78-S	334	255.8	1	0.9988	1.31	Traf4	NM_009423.2
scl0001492.1_866-S	-7.8	-8.7	0.3474	0.316	0.9	Myocd	NM_146386.1
scl0001494.1_114-S	-1.3	-5.8	0.5899	0.415	0.22	Sphk1	NM_025367.3
scl0001495.1_67-S	-14.6	-14.3	0.1399	0.1484	1.02	4930430E16Rik	NM_028672.1
scl0001497.1_25-S	21.1	26	0.877	0.9095	0.81	A230072I16Rik	NM_175004.1
scl0001498.1_3411-S	245.5	193.3	0.9988	0.9988	1.27	Ankfy1	NM_009671
scl0001499.1_97-S	0.3	-12.6	0.6176	0.1966	-0.02	Thra	NM_178060.2
scl00015.1_21-S	246.4	348	0.9988	1	0.71	Rabac1	NM_010261.1
scl000150.1_46-S	33.5	21.4	0.9409	0.8782	1.57	Arhgap17	NM_144529.1
scl0001500.1_24-S	-25.7	-17.8	0.0181	0.0929	1.44	Cryba1	NM_009965.1
scl0001501.1_75-S	227.2	79.6	0.9988	0.9988	2.85	4933407N01Rik	NM_025745.2
scl0001502.1_0-S	445.3	600.3	1	1	0.74	Hspa4	NM_008300.2
scl0001503.1_21-S	-20.1	-30.6	0.0615	0.0024	0.66	Ogdh	NM_010956.1
scl0001504.1_170-S	-16.9	-6.9	0.123	0.3824	2.45	Spnb2	NM_009260.1
scl0001505.1_104-S	55.7	39.8	0.9928	0.9698	1.4	Map2k6	NM_011943.1
scl0001506.1_275-S	686	255.5	1	0.9988	2.68	AA536749	NM_012027.1
scl0001508.1_4-S	24.4	23.7	0.8902	0.8914	1.03	Acox1	NM_015729.1
scl0001509.1_0-S	11.8	9.8	0.8203	0.7853	1.2	Tcfl4	NM_011550.2
scl000151.1_308-S	101.8	112.5	0.9988	0.9988	0.9	AW538196	NM_133952.1
scl0001510.1_130-S	12.3	16.4	0.8227	0.8492	0.75	Ace	NM_207624.1
scl0001511.1_1-S	-13.3	-6.4	0.1556	0.3932	2.08	Ifi1	NM_008326.1
scl0001512.1_20-S	-12	-7.7	0.2135	0.3522	1.56	AA536749	NM_201245.1
scl0001513.1_60-S	82.1	107.8	0.9964	0.9988	0.76	Tbrg4	NM_134011.1
scl0001514.1_44-S	30.9	10.5	0.9409	0.7925	2.94	Rad51l3	NM_011235.2
scl0001515.1_108-S	-3.1	-6.9	0.4813	0.38	0.45	Card14	NM_130886.2
scl0001516.1_2-S	36.6	48.3	0.9433	0.9867	0.76	Sgcd	NM_011891.2
scl0001518.1_3-S	78.9	59.3	0.9964	0.9952	1.33	C330027I04Rik	NM_026561.2
scl0001519.1_21-S	152.2	123.5	0.9988	0.9988	1.23	Syngr2	NM_009304.1
scl0001520.1_108-S	-20	-18.9	0.0579	0.0844	1.06	Gabrp	NM_146017.2
scl0001522.1_58-S	-18.3	-14	0.07	0.1604	1.31	Abr	NM_198895.1
scl0001523.1_20-S	15.2	23.2	0.8384	0.8878	0.66	Flot2	NM_008028.1
scl0001524.1_45-S	53.4	28.9	0.9903	0.9324	1.85	Mat2b	NM_134017.1
scl0001525.1_1-S	-3.6	2.1	0.4499	0.6393	-1.71	Adam11	NM_009613.1
scl0001526.1_22-S	-12.7	2.9	0.2051	0.6538	-4.38	Irf1	NM_008390.1
scl0001527.1_23-S	3.9	-10.1	0.7093	0.2702	-0.39	Sat2	XM_181304.3
scl0001529.1_346-S	501.5	756.5	1	1	0.66	Tada2l	NM_172562.1
scl000153.1_11-S	81.1	44.4	0.9964	0.9795	1.83	Arhgap17	NM_144529.1
scl0001530.1_4-S	12.7	18.3	0.8275	0.8637	0.69	Emid1	NM_080595.1
scl0001531.1_24-S	64.2	22.2	0.9952	0.8854	2.89	0610008N23Rik	NM_025793.1
scl0001532.1_101-S	-1.1	9.6	0.5669	0.7829	-0.11	Cobl	NM_172496.2
scl0001535.1_334-S	-0.5	2.7	0.5875	0.6502	-0.19	Nags	NM_145829.1
scl0001536.1_33-S	26.7	49.3	0.8951	0.9867	0.54	Lgals9	NM_010708.1
scl0001537.1_132-S	152	287.2	0.9988	1	0.53	Rtn4	NM_194054.1
scl0001538.1_0-S	50.3	57.4	0.9831	0.994	0.88	Cacnb1	NM_031173.1
scl0001539.1_0-S	45.9	51.7	0.971	0.9903	0.89	1700011I11Rik	NM_029291.1
scl000154.1_82-S	666.4	1388.3	1	1	0.48	Bccip	NM_025392
scl0001540.1_95-S	-6.3	-20.4	0.4077	0.0567	0.31	Smtn	NM_013870.1
scl0001541.1_86-S	11.5	13.8	0.8323	0.8299	0.83	Thra	XM_126580.1
scl0001542.1_6-S	19.6	3.1	0.877	0.6622	6.32	2010008E23Rik	XM_126502.4
scl0001543.1_72-S	15.6	26	0.8565	0.9095	0.6	Plekhm1	NM_183034.1
scl0001545.1_62-S	-26.8	-20.1	0.0121	0.0603	1.33	Tmc6	NM_181321.2
scl0001547.1_102-S	-6.9	-6.2	0.3655	0.3993	1.11	Fdxr	NM_007997.1
scl0001548.1_1-S	0.2	6.9	0.5899	0.7262	0.03	Abca9	NM_147220.1
scl000155.1_43-S	7.2	-6.1	0.7865	0.4029	-1.18	Lin7b	NM_011698.1
scl0001551.1_0-S	0.9	-5.5	0.6055	0.4234	-0.16	4933407N01Rik	NM_025745.2
scl0001552.1_33-S	8	-6.2	0.7986	0.3993	-1.29	Afmid	NM_027827.2
scl0001553.1_29-S	2.2	1.9	0.6441	0.6393	1.16	Kremen	NM_032396.1
scl0001554.1_4-S	289.6	250.9	1	0.9988	1.15	Tk1	NM_009387
scl0001555.1_3-S	-9.8	-9.3	0.275	0.2943	1.05	2810404F18Rik	NM_178626.1
scl0001556.1_119-S	14.2	10.4	0.8384	0.7925	1.37		XM_109700.3
scl0001557.1_41-S	-14.8	-13.2	0.1942	0.1797	1.12	Coro6	NM_139128.1
scl0001558.1_103-S	1.5	-7.3	0.6188	0.3727	-0.21	Flt4	NM_008029.1
scl000156.1_69-S	39.2	33.1	0.9554	0.9421	1.18	D530006B18Rik	XM_133180.3
scl0001560.1_13-S	48	28	0.9855	0.9264	1.71	Stra13	NM_016665.1
scl0001561.1_35-S	27.5	27.2	0.9083	0.9192	1.01	Crhr1	NM_007762.1
scl0001563.1_89-S	185.4	139.9	0.9988	0.9988	1.33	Spnb2	NM_175836.1
scl0001564.1_6-S	-2.9	-4.7	0.5235	0.4536	0.62	Afmid	NM_027827.2
scl0001566.1_2-S	100.7	82.4	0.9988	0.9988	1.22	Tcf7	NM_009331.2
scl0001567.1_15-S	-11.8	-7.7	0.2425	0.3534	1.53	Crhr1	NM_007762.1
scl0001568.1_179-S	9.5	7.2	0.7961	0.7346	1.32	Eral1	NM_022313
scl0001569.1_1-S	-0.1	-15.3	0.6055	0.1267	0.01	Abca6	NM_147218.1
scl000157.1_15-S	-3.6	-4.3	0.4741	0.4668	0.84	Ush1c	NM_153677.1
scl0001571.1_676-S	-15.5	-21.3	0.1315	0.0507	0.73		XM_126601.4
scl0001572.1_0-S	1219	687.3	1	1	1.77	Rai12	NM_018740.1
scl0001573.1_60-S	4.8	58.7	0.7575	0.9952	0.08	Zfp2	NM_009550
scl0001574.1_5-S	652	620.3	1	1	1.05	G3bp	NM_013716.1
scl0001575.1_61-S	10.9	18.6	0.8094	0.8637	0.59	Abr	NM_198018.1
scl0001579.1_324-S	-0.8	-2.6	0.5754	0.5259	0.31	Sox30	NM_173384.1
scl0001581.1_72-S	206.8	169.5	0.9988	0.9988	1.22	Tmc6	NM_145439.1
scl0001583.1_113-S	-8.3	2.2	0.3185	0.6417	-3.77	D11Ertd636e	NM_029794.1
scl0001585.1_28-S	54.7	67.2	0.9928	0.9964	0.81	Hdac5	NM_010412.2
scl0001586.1_298-S	44.2	89.9	0.9759	0.9988	0.49	Itgae	NM_008399.1
scl0001587.1_50-S	98.7	146.4	0.9988	0.9988	0.67	5730408C10Rik	NM_027445.1
scl0001589.1_43-S	68	27.3	0.9952	0.9228	2.49	AI415282	NM_134021.1
scl000159.1_41-S	33.5	46.8	0.9373	0.9843	0.72		XM_133445.3
scl0001590.1_160-S	-13.1	-9	0.234	0.3052	1.46	1110004B13Rik	NM_028336.1
scl0001591.1_7-S	2512.5	3615.8	1	1	0.69	Hnrph1	NM_021510.1
scl0001593.1_85-S	0.8	-1.1	0.5887	0.5561	-0.73		AK007445.1
scl0001595.1_53-S	10.6	22.8	0.8215	0.8866	0.46	9530058B02Rik	NM_026633.1
scl0001596.1_277-S	18.2	20.7	0.8601	0.877	0.88	ORF31	NM_030890.1
scl0001597.1_29-S	6	-16.2	0.7419	0.1098	-0.37	Slc22a1	NM_009202.2
scl0001598.1_20-S	20.8	34.4	0.8818	0.9445	0.6	Znrd1	NM_023162.3
scl0001599.1_0-S	-6.3	-14.9	0.3896	0.1351	0.42	Fshr	NM_013523.2
scl00016.1_5-S	169.1	292.2	0.9988	1	0.58	Lig1	NM_010715.1
scl000160.1_38-S	530.2	1181.6	1	1	0.45	1500016L11Rik	NM_026885.1
scl0001600.1_162-S	26.5	27.4	0.8975	0.9228	0.97	AW494914	NM_198942.1
scl0001603.1_1171-S	13.5	29.4	0.8323	0.9337	0.46	Arl6ip2	NM_178050.2
scl0001604.1_5-S	16.1	5	0.8396	0.7033	3.22	6530405K19	NM_183021.1
scl0001605.1_23-S	28.5	40.5	0.9156	0.971	0.7	0610041D19Rik	NM_028751.2
scl0001606.1_1-S	-3	-2.8	0.4994	0.5223	1.07	Park2	NM_016694.2
scl0001607.1_37-S	520.1	1419.7	1	1	0.37	2810410M20Rik	NM_024428
scl0001608.1_174-S	6.7	29.2	0.7732	0.9324	0.23	Brd4	NM_020508.2
scl0001610.1_0-S	67.6	74	0.9952	0.9988	0.91	Decr2	NM_011933.1
scl0001611.1_193-S	-15.9	-12.6	0.123	0.1966	1.26	Gtf2a1lf	NM_023630.1
scl0001612.1_9-S	3.2	15.3	0.6598	0.8384	0.21	Angptl4	NM_020581
scl0001614.1_33-S	-3.5	-8	0.4994	0.3426	0.44	Ccr6	NM_009835
scl0001615.1_3-S	-7.5	2	0.3655	0.6393	-3.75	Emr1	NM_010130.1
scl0001618.1_134-S	-1.5	-0.6	0.5887	0.5766	2.5	Ptprs	NM_011218.1
scl0001620.1_1-S	53.2	55.2	0.9903	0.994	0.96	Stk19	NM_019442.2
scl0001621.1_13-S	1591.2	1704.8	1	1	0.93	Tcp1	NM_013686
scl0001623.1_60-S	3.5	29.3	0.6803	0.9324	0.12	Tgif	NM_009372.2
scl0001624.1_31-S	57.6	71.8	0.9928	0.9976	0.8	Hnrpm	NM_029804.1
scl0001626.1_14-S	62.9	57.1	0.9952	0.994	1.1	AW046014	NM_174989.1
scl0001628.1_55-S	251.7	335.1	0.9988	1	0.75	Nubp2	NM_011956.2
scl0001629.1_15-S	9.5	8.8	0.8094	0.7708	1.08	Slc9a3r2	NM_023449.1
scl0001631.1_196-S	487.7	714.3	1	1	0.68	Rpo1-1	NM_009085.1
scl0001633.1_3-S	136.1	213	0.9988	0.9988	0.64	Ubxd1	NM_024432.2
scl0001634.1_45-S	2.7	-2.5	0.661	0.5271	-1.08	Epb4.1l3	NM_013813.1
scl0001635.1_122-S	62.7	67	0.9952	0.9964	0.94	Ltbp1	NM_019919.2
scl0001636.1_6-S	28.3	28.4	0.9156	0.9288	1	Gabbr1	NM_019439.2
scl0001637.1_218-S	386.4	676.6	1	1	0.57	Luc7l	NM_025881.1
scl0001639.1_26-S	0.4	9.6	0.6164	0.7829	0.04	Wdr4	NM_021322.1
scl000164.1_13-S	151.2	168.5	0.9988	0.9988	0.9	Uble1a	NM_019748.1
scl0001642.1_1-S	107.2	65	0.9988	0.9964	1.65	Ppp2r5d	NM_009358.2
scl0001643.1_146-S	-16	-3.1	0.1194	0.5066	5.16	Mcfd2	NM_176808.2
scl0001644.1_2-S	6.1	1.9	0.7551	0.6393	3.21		XM_355003.1
scl0001646.1_9-S	18.7	21.4	0.8673	0.8782	0.87	AW557805	NM_144858.1
scl0001647.1_23-S	222.6	152.6	0.9988	0.9988	1.46		XM_128511.3
scl0001648.1_27-S	1.7	5.6	0.6285	0.7105	0.3	Haghl	NM_026897.1
scl0001649.1_199-S	40	76.8	0.9578	0.9988	0.52	Rps18	NM_138946.1
scl000165.1_46-S	-15.4	-19	0.1339	0.0832	0.81	3830408P04Rik	NM_023647.2
scl0001652.1_18-S	457.9	823	1	1	0.56	E130307M08Rik	NM_026530.2
scl0001653.1_3-S	22.5	15.5	0.8842	0.8384	1.45	1200014P03Rik	NM_029091
scl0001654.1_9-S	19.7	21.5	0.8721	0.8794	0.92	Rhot2	NM_145999.2
scl0001655.1_23-S	28.4	21.4	0.9131	0.8782	1.33	Atp6v1g2	NM_023179.2
scl0001656.1_37-S	59.2	35.4	0.9952	0.9481	1.67	D17Wsu94e	NM_145353.1
scl0001657.1_1-S	-2.5	-9.4	0.5018	0.2931	0.27	Ltbp1	NM_019919.2
scl0001658.1_57-S	76.7	133.6	0.9964	0.9988	0.57	Acat2	NM_009338
scl0001659.1_22-S	-15.2	2.4	0.1568	0.6441	-6.33	Cyp39a1	NM_018887.2
scl000166.1_0-S	29.7	31.1	0.9107	0.9373	0.95	Sytl2	NM_031394.1
scl0001660.1_2-S	-23	-20.5	0.029	0.0555	1.12	Jmjd2b	NM_172132.1
scl0001661.1_5-S	83	60.1	0.9964	0.9964	1.38	5730457F11Rik	NM_172935.2
scl0001662.1_1231-S	-18.5	-8.6	0.0953	0.3185	2.15	Wiz	NM_212437.1
scl0001663.1_8-S	16.9	9.8	0.8468	0.7865	1.72	Abcc10	NM_170680.1
scl0001664.1_192-S	60.4	42.2	0.9952	0.9747	1.43	Slc9a3r2	NM_023055
scl0001665.1_20-S	-7.4	-12.8	0.3945	0.1918	0.58	Rhag	NM_011269.1
scl0001666.1_60-S	-24.9	-25	0.0229	0.0205	1	Trerf1	NM_172622.1
scl0001667.1_341-S	46.6	3814.9	0.9819	1	0.01	Pou5f1	NM_013633.1
scl0001669.1_53-S	77	43.8	0.9964	0.9783	1.76	AI429612	XM_128606.4
scl000167.1_26-S	13.2	159	0.8323	0.9988	0.08	Ercc2	NM_146182.1
scl0001670.1_34-S	15.6	30.5	0.8456	0.9361	0.51	Cbs	NM_144855.1
scl0001672.1_92-S	61.2	58.7	0.9928	0.9952	1.04	Phf1	NM_009343.1
scl0001673.1_1-S	-7.8	-8.8	0.3221	0.3136	0.89	Brd4	NM_020508.2
scl0001674.1_76-S	60.3	147.4	0.9952	0.9988	0.41	Tgif	NM_009372.2
scl0001675.1_34-S	237.3	197.2	0.9988	0.9988	1.2	Tbp	NM_013684.1
scl0001677.1_3-S	-16.4	-5.4	0.1194	0.4306	3.04	Tulp1	NM_021478.1
scl0001678.1_33-S	-0.8	9.3	0.5838	0.7768	-0.09	Nfkbie	NM_008690.2
scl0001679.1_135-S	-0.8	-5.7	0.6164	0.415	0.14	Tnxb	NM_031176.1
scl000168.1_25-S	-12.3	-17.3	0.199	0.1001	0.71		AK030221.1
scl0001682.1_70-S	-16.5	-26.2	0.1122	0.0157	0.63	Ltbp1	NM_206958.1
scl0001683.1_11-S	645.7	431	1	1	1.5	Skiv2l	NM_178062.2
scl0001686.1_303-S	16.8	30.9	0.8552	0.9373	0.54	E130307D12	XM_128715.5
scl0001687.1_10-S	1732.2	1515.1	1	1	1.14	Mylc2b	NM_023402
scl0001688.1_31-S	15.9	6.6	0.842	0.725	2.41	Bat8	NM_145830.1
scl0001690.1_10-S	58.2	45.6	0.9928	0.9819	1.28	Ltbp1	NM_019919.2
scl0001692.1_6-S	3.9	0	0.6755	0.5935	#DIV/0!	Ptprs	NM_011218.1
scl0001693.1_73-S	0	-3	0.6043	0.5115	0	Slc26a8	NM_146076.1
scl0001695.1_1621-S	1466.2	1814.3	1	1	0.81	Ppm1b	NM_011151.1
scl0001696.1_24-S	6.2	66.4	0.7551	0.9964	0.09	Tmem8	NM_021793.1
scl0001697.1_9-S	58.8	64.7	0.9928	0.9964	0.91	Stk19	NM_019442.2
scl0001698.1_1-S	-2.3	-10.5	0.4885	0.2581	0.22	Tbc1d5	NM_028162.2
scl00017.1_39-S	56	46.1	0.9928	0.9831	1.21	Tssc4	NM_020285.1
scl0001700.1_14-S	232.9	273.1	0.9988	0.9988	0.85	Mtch1	NM_019880.2
scl0001701.1_725-S	-14.2	-15.1	0.1399	0.1291	0.94	Abcc10	NM_145140.1
scl0001702.1_4-S	22	-9.8	0.8818	0.2823	-2.24	Clps	NM_025469.1
scl0001703.1_19-S	-7	0.7	0.3353	0.6116	-10	Nrxn1	NM_020252.1
scl0001704.1_72-S	12.3	8.2	0.8323	0.7539	1.5	Ager	NM_007425.1
scl0001705.1_22-S	90.2	288.6	0.9988	1	0.31	Nme4	NM_019731.1
scl0001706.1_11-S	14.4	24.1	0.8359	0.8963	0.6	Haao	BC012872
scl0001707.1_32-S	14.4	9.9	0.8384	0.7865	1.45	Axin	XM_128515.4
scl0001710.1_37-S	3.7	-17.6	0.6912	0.0977	-0.21	Epb4.1l3	NM_013813.1
scl0001711.1_8-S	18.8	12.1	0.8504	0.8106	1.55	Nrxn1	NM_020252.1
scl0001712.1_14-S	0.3	-0.8	0.6248	0.5706	-0.38	Aif1	NM_019467.2
scl0001713.1_7-S	-6.4	-14.2	0.3776	0.1556	0.45	Trim10	NM_011280.1
scl0001714.1_20-S	5.5	12.4	0.7358	0.8154	0.44	Tnfsf14	NM_019418.1
scl0001715.1_3-S	129.4	190.3	0.9988	0.9988	0.68	Bat1a	NM_019693.2
scl0001716.1_4-S	1248.2	1656	1	1	0.75	Pdcd2	NM_008799.1
scl0001717.1_819-S	-2.5	12.4	0.5235	0.8154	-0.2	Sema6b	NM_013662.1
scl0001718.1_14-S	1369.5	1028.6	1	1	1.33	Mylc2b	NM_023402.1
scl0001719.1_218-S	67.8	67.9	0.9952	0.9964	1	1500032D16Rik	NM_030087.1
scl000172.1_1-S	-11.1	46.4	0.2738	0.9843	-0.24	Gmfg	NM_022024.1
scl0001720.1_4-S	-18.3	-23.6	0.0917	0.0302	0.78	Rhag	NM_011269.1
scl0001721.1_31-S	18.9	19.3	0.8601	0.8709	0.98	Narfl	NM_026238.2
scl0001722.1_31-S	1.6	-6.4	0.6478	0.3932	-0.25	Plg	NM_008877.2
scl0001724.1_23-S	27.7	40.6	0.9095	0.971	0.68	Noxo1	NM_027988.1
scl0001726.1_25-S	44.1	65.7	0.9759	0.9964	0.67	Vars2	NM_011690.2
scl0001727.1_40-S	5.8	6.7	0.7214	0.725	0.87	Wiz	NM_212437.1
scl0001728.1_21-S	27.8	51.9	0.9192	0.9903	0.54	Srf	NM_020493.1
scl0001729.1_256-S	50.1	86.4	0.9891	0.9988	0.58	Brd4	NM_020508.2
scl0001730.1_5-S	23.3	33.9	0.8914	0.9433	0.69	Msh5	NM_013600.1
scl0001732.1_22-S	143.2	81.6	0.9988	0.9988	1.75	Sepx1	NM_013759.1
scl0001733.1_211-S	-2.4	4.2	0.5235	0.696	-0.57	Brd4	NM_020508
scl0001734.1_10-S	14.3	16.2	0.8323	0.8456	0.88	Ptprs	NM_011218.1
scl0001735.1_49-S	18854.6	21844.5	1	1	0.86	RPS18	NM_011296.1
scl0001736.1_152-S	-18.7	-17	0.07	0.1025	1.1	Ltbp1	NM_019919.2
scl0001737.1_18-S	10.9	21.9	0.8058	0.8818	0.5		AK002608.1
scl0001738.1_0-S	31.1	14.6	0.9361	0.8372	2.13	Gpr108	NM_030084.2
scl0001739.1_25-S	68.6	102.6	0.9952	0.9988	0.67	Spg4	NM_016962.1
scl000174.1_52-S	104.7	124.6	0.9988	0.9988	0.84	Hnrpul1	NM_144922.1
scl0001740.1_6-S	0.4	11.3	0.6285	0.8022	0.04	Brd4	NM_020508.2
scl0001741.1_77-S	-3.2	-6.1	0.4873	0.4005	0.52	Egfl8	NM_152922.1
scl0001743.1_339-S	16.1	11.8	0.842	0.8082	1.36	AI255170	XM_128733.4
scl0001744.1_4-S	65	47.1	0.9952	0.9855	1.38	Gbl	NM_019988.2
scl0001745.1_1-S	26.8	40.7	0.9107	0.971	0.66	Flot1	NM_008027.1
scl0001746.1_14-S	46	27.6	0.9831	0.9228	1.67	Pbx2	NM_017463.1
scl0001747.1_14-S	123.3	105.3	0.9988	0.9988	1.17	Dom3z	NM_033613.1
scl0001748.1_173-S	-19.2	-8.7	0.0772	0.3148	2.21	2410091C18Rik	NM_028611.1
scl0001749.1_65-S	36.3	-8.2	0.9578	0.3341	-4.43	Ppt2	NM_019441.2
scl000175.1_22-S	-1.3	-15.2	0.5838	0.1291	0.09	Ilk	NM_010562.1
scl0001750.1_0-S	-1.7	-2.3	0.532	0.5296	0.74	Socs5	NM_019654.2
scl0001751.1_15-S	17.6	28.1	0.8552	0.9288	0.63	Rnf8	NM_021419.1
scl0001753.1_34-S	15.2	23.2	0.8492	0.8878	0.66	Mog	NM_010814.1
scl0001754.1_2-S	43.8	45.6	0.9698	0.9819	0.96	Vps52	XM_110209.3
scl0001755.1_21-S	65.7	47.8	0.9952	0.9867	1.37	1600025D17Rik	NM_028065.2
scl0001756.1_4-S	19.2	26	0.8782	0.9095	0.74	Hcr	NM_146248
scl0001758.1_24-S	24.7	22.4	0.9083	0.8854	1.1	Ddr1	NM_007584.1
scl0001759.1_49-S	151.1	190.7	0.9988	0.9988	0.79	2410091C18Rik	NM_028611.1
scl000176.1_12-S	880.3	763	1	1	1.15	Psma1	NM_011965
scl0001760.1_2-S	4.1	4.9	0.7141	0.7021	0.84	Brd4	NM_198094.1
scl0001761.1_1-S	7.8	18.6	0.7865	0.8637	0.42	Wdr4	NM_021322.1
scl0001762.1_4-S	-13.6	-8.6	0.1701	0.3185	1.58	Brd4	NM_020508.2
scl0001763.1_85-S	123.5	37.1	0.9988	0.9542	3.33	Slc35b1	XM_128634.4
scl0001765.1_1509-S	-22	-28.1	0.029	0.0072	0.78	Masp1	NM_008555
scl0001766.1_49-S	551.2	53.7	1	0.994	10.26	Dscr1	NM_019466.2
scl0001767.1_56-S	-6.2	-6.2	0.415	0.3981	1	ORF9	NM_020622.1
scl0001768.1_86-S	47.7	45.4	0.9831	0.9819	1.05	E430025L02Rik	NM_146069.2
scl0001769.1_0-S	38.7	39.2	0.9554	0.9674	0.99	Ttc3	NM_009441.1
scl000177.1_100-S	-11.1	-14	0.2244	0.1604	0.79	3732409C05Rik	NM_026143.1
scl0001770.1_19-S	4	1	0.7033	0.62	4		XM_359229.1
scl0001772.1_361-S	0.1	-8.9	0.6273	0.31	-0.01	Prss7	NM_008941.1
scl0001773.1_39-S	15.1	9.1	0.8359	0.7756	1.66	C030046M14Rik	NM_198297.1
scl0001775.1_4-S	4.9	7.4	0.7153	0.7407	0.66	Dnase1	NM_010061.2
scl0001776.1_145-S	1964.7	1825.5	1	1	1.08	Mapk1	NM_011949.2
scl0001777.1_1-S	40.3	40.9	0.9566	0.971	0.99	Epha3	NM_010140.1
scl0001778.1_28-S	536.7	485	1	1	1.11	Cryzl1	NM_133679.1
scl0001779.1_17-S	4112.9	3944.3	1	1	1.04	Eif4a2	NM_013506
scl000178.1_10-S	24.1	49.1	0.8902	0.9867	0.49	Ercc1	NM_007948
scl0001781.1_49-S	51.6	68.9	0.9831	0.9964	0.75	BC027231	NM_145972
scl0001782.1_1-S	42.5	69.1	0.9638	0.9964	0.62	Mpv17l	NM_033564.1
scl0001784.1_73-S	9.5	7.9	0.7973	0.7479	1.2	Txnrd2	NM_013711.1
scl0001785.1_33-S	24.5	87	0.8902	0.9988	0.28	2900011O08Rik	NM_144518.2
scl0001787.1_100-S	16.4	37.9	0.8565	0.959	0.43	BC031575	NM_153549.2
scl0001788.1_11-S	9	9.6	0.7973	0.7829	0.94	A2bp1	NM_021477.2
scl0001789.1_298-S	12.7	9.3	0.8251	0.7768	1.37	Il1rap	NM_134103.1
scl0001790.1_2-S	-10	-7.2	0.3004	0.3752	1.39	6820449I09Rik	NM_177128.2
scl0001791.1_109-S	66.7	22.4	0.9952	0.8854	2.98	Donson	NM_021720.1
scl0001793.1_111-S	69.6	12.7	0.9952	0.8203	5.48		AK032752.1
scl0001795.1_870-S	-4.7	-1.9	0.4741	0.5344	2.47	Son	NM_178880.3
scl0001796.1_17-S	5	22.1	0.7358	0.8842	0.23	Mina	NM_025910.2
scl0001797.1_1160-S	201.1	191.8	0.9988	0.9988	1.05	Wdr9	NM_145125.1
scl0001798.1_46-S	-10	-11.9	0.2473	0.2207	0.84	Cd86	NM_019388.2
scl0001799.1_81-S	76.4	76.1	0.9964	0.9988	1	Pcqap	NM_033609.1
scl00018.1_3-S	2469.2	3376.1	1	1	0.73	Ptpre	NM_011212.2
scl000180.1_17-S	5.3	-1.3	0.7262	0.5513	-4.08	Numbl	NM_010950.1
scl0001800.1_60-S	-12.3	-8.9	0.2425	0.3112	1.38	Slc7a4	NM_144852
scl0001801.1_3-S	390	214.3	1	0.9988	1.82	Dscr5	NM_019543.2
scl0001802.1_2-S	27.7	-1.3	0.9083	0.5513	-21.31	Pmm2	NM_016881
scl0001803.1_9-S	0.8	-1	0.5935	0.5633	-0.8	Dscam	NM_031174.2
scl0001804.1_15-S	4.1	5.8	0.7069	0.7129	0.71	Abcc1	NM_008576.1
scl0001805.1_21-S	82.4	85.2	0.9964	0.9988	0.97	Fgd4	NM_139232
scl0001806.1_11-S	203.2	63.4	0.9988	0.9964	3.21	Pmm2	NM_016881
scl0001807.1_51-S	107	60.1	0.9988	0.9964	1.78	Bfar	NM_025976
scl0001809.1_7-S	120.5	119.6	0.9988	0.9988	1.01	Dlgh1	NM_007862.2
scl0001810.1_10-S	22.1	25	0.8794	0.9023	0.88	2900011O08Rik	NM_144518.2
scl0001811.1_531-S	37.7	806.9	0.9481	1	0.05	Pvrl3	NM_021495.1
scl0001812.1_297-S	-17.9	-15.4	0.07	0.1255	1.16	Pvrl3	NM_021497.1
scl0001813.1_42-S	30.3	22.8	0.9107	0.8866	1.33	Il1rap	NM_008364.1
scl0001814.1_15-S	585.4	396.4	1	1	1.48	Magmas	NM_025571.1
scl0001815.1_4-S	69	62.1	0.9952	0.9964	1.11	Htf9c	NM_008307.1
scl0001816.1_0-S	1702.3	1084.4	1	1	1.57	Eif4a2	XM_147230.1
scl0001817.1_16-S	-14.2	-17	0.1508	0.1025	0.84	AK029554	XM_358892.1
scl0001818.1_49-S	43.6	46.5	0.9614	0.9843	0.94	AU041483	NM_134109.1
scl0001819.1_72-S	39.3	10.7	0.9602	0.7937	3.67	AA415817	NM_053181.1
scl000182.1_137-S	22	29.3	0.8806	0.9324	0.75	Cars	NM_013742.2
scl0001820.1_53-S	217.1	155.6	0.9988	0.9988	1.4	Son	NM_019973.1
scl0001821.1_0-S	168.2	111.7	0.9988	0.9988	1.51	Ppp1r2	NM_025800
scl0001822.1_18-S	0.2	0.7	0.5862	0.6116	0.29	Erg	NM_133659.1
scl0001823.1_77-S	-1.6	54	0.5706	0.994	-0.03	Pank1	NM_023792.1
scl0001824.1_10-S	-1.9	1.3	0.5187	0.6248	-1.46	Ttc3	NM_009441.1
scl0001825.1_141-S	-18.8	-12	0.0856	0.2195	1.57	A2bp1	NM_183188
scl0001826.1_137-S	-6.5	-8.1	0.3559	0.3366	0.8	Lsamp	NM_175548.2
scl0001828.1_20-S	-1.2	-2.5	0.5899	0.5271	0.48		AK080946.1
scl0001829.1_310-S	17.5	9.6	0.8552	0.7829	1.82	1110025G12Rik	NM_029844.1
scl000183.1_192-S	-14.7	5.4	0.1351	0.7105	-2.72	Prkcb	NM_008855.1
scl0001830.1_107-S	-10.4	-3.7	0.2979	0.4837	2.81	Pvrl3	NM_021496
scl0001831.1_14-S	9.8	4	0.8022	0.6936	2.45	0610037H22Rik	NM_025332.1
scl0001832.1_40-S	69.5	17	0.9952	0.8528	4.09	Bace2	NM_019517.2
scl0001833.1_35-S	-14.3	-19.1	0.1435	0.0832	0.75	Ttc3	NM_009441.1
scl0001834.1_12-S	67.2	21.4	0.9952	0.8782	3.14	0610037P05Rik	XM_148359.1
scl0001835.1_46-S	124.4	86	0.9988	0.9988	1.45	1810007M14Rik	NM_026110.1
scl0001838.1_1-S	14.3	-8.1	0.8335	0.339	-1.77	Ifnar2	NM_010509.1
scl0001839.1_337-S	-2.2	3.7	0.5271	0.6864	-0.59	Fgd4	NM_139234.1
scl000184.1_1-S	319.2	220.3	1	0.9988	1.45	Sec23ip	XM_133737.4
scl0001840.1_53-S	337.8	34.9	1	0.9457	9.68	Pdir	NM_028295
scl0001844.1_62-S	16.8	11.1	0.842	0.7986	1.51	Mfi2	NM_013900.1
scl0001846.1_1063-S	-17.1	-13.9	0.1158	0.1604	1.23	9830004M20Rik	NM_175347.3
scl0001848.1_33-S	42.1	24.7	0.965	0.8987	1.7	2700067D09Rik	NM_028301.1
scl000185.1_42-S	-3.2	-8.6	0.5018	0.3185	0.37	Zfp98	NM_145819.1
scl0001850.1_4-S	399.4	123	1	0.9988	3.25	Pmm2	NM_016881.1
scl0001852.1_1-S	68.8	58	0.9952	0.994	1.19	Mcm4	NM_008565.2
scl0001853.1_78-S	-4.3	-6.8	0.4475	0.3848	0.63	Ttc3	NM_009441.1
scl0001854.1_15-S	-5.5	-6.7	0.4306	0.386	0.82	Sec22l2	NM_133704
scl0001856.1_23-S	38	35.4	0.9542	0.9481	1.07	Ttc3	NM_009441.1
scl0001857.1_53-S	-23.8	-30.7	0.029	0.0024	0.78	Il1rap	NM_008364.1
scl0001858.1_22-S	-8.9	-9.7	0.3522	0.2859	0.92	Abat	NM_172961.2
scl0001859.1_11-S	36.7	42.4	0.953	0.9747	0.87	Bdh	NM_175177.3
scl000186.1_92-S	391	5987.9	1	1	0.07	Snrpn	NM_013670.2
scl0001861.1_4-S	38.6	34.6	0.953	0.9457	1.12	Ppm1f	NM_176833.2
scl0001862.1_8-S	2.1	0.4	0.6622	0.6068	5.25	Fgd4	NM_139233.1
scl0001863.1_0-S	33.5	29	0.9409	0.9324	1.16	9330161C17Rik	NM_172614.2
scl0001864.1_38-S	511.2	691.1	1	1	0.74	Eif2b5	NM_172265.1
scl0001865.1_226-S	109.4	24.5	0.9988	0.8975	4.47	2810408E11Rik	NM_029582.1
scl0001866.1_6-S	-3.3	-7	0.4885	0.3764	0.47	0610037P05Rik	XM_148359.1
scl0001867.1_58-S	1400	1674.4	1	1	0.84	Sfrs10	NM_009186
scl0001868.1_14-S	17.8	6.9	0.8552	0.7274	2.58	Fgf12	NM_010199.1
scl000187.1_133-S	31.4	13.5	0.9421	0.8239	2.33	Frag1	NM_145583.1
scl0001873.1_7-S	29.2	31	0.9276	0.9373	0.94	4122402O22Rik	XM_148118.1
scl0001876.1_15-S	-15.9	-19.5	0.1327	0.0712	0.82	Bfar	NM_025976
scl0001877.1_43-S	-14.7	-18.6	0.152	0.0856	0.79	Eaf2	NM_134111
scl0001878.1_20-S	181.6	155.1	0.9988	0.9988	1.17	Sec22l2	NM_133704
scl0001879.1_12-S	20.7	20.6	0.8854	0.877	1	1200013P24Rik	NM_029090.2
scl000188.1_55-S	16.2	25.8	0.8396	0.9095	0.63	Tub	NM_021885.2
scl0001880.1_15-S	119.7	98.6	0.9988	0.9988	1.21	Sec22l2	NM_133704
scl0001881.1_38-S	4.4	4.2	0.6984	0.696	1.05	Dnaja3	NM_023646.2
scl0001882.1_101-S	-2	-16.2	0.5669	0.111	0.12	C530009C10Rik	XM_148467.1
scl0001884.1_59-S	113.5	174.9	0.9988	0.9988	0.65	4122402O22Rik	XM_148118.1
scl0001885.1_11-S	133	177	0.9988	0.9988	0.75	Rfc4	NM_145480
scl0001886.1_1-S	-19.4	-21.8	0.0869	0.0446	0.89	4122402O22Rik	XM_148118.1
scl0001887.1_26-S	-12.7	-15.6	0.2051	0.1194	0.81	Pla1a	NM_134102
scl0001889.1_55-S	368.3	29.7	1	0.9349	12.4	Bace2	NM_019517.2
scl000189.1_1-S	-1.4	100.7	0.5283	0.9988	-0.01	Ltbp4	NM_175641.1
scl0001890.1_71-S	12.2	-10.4	0.8263	0.2642	-1.17	Cpox	NM_007757.1
scl0001891.1_47-S	-21.1	-16.7	0.041	0.1062	1.26	Grik1	NM_146072.1
scl0001892.1_18-S	-17.7	-8.6	0.07	0.316	2.06	Ttc3	NM_009441.1
scl0001893.1_17-S	-15.5	-15.6	0.1496	0.1206	0.99	Ttc3	NM_009441.1
scl0001894.1_46-S	37.3	13.9	0.953	0.8323	2.68	Comt	XM_147265.1
scl0001895.1_9-S	94.1	24.2	0.9976	0.8975	3.89	2810408E11Rik	NM_029582
scl0001896.1_15-S	-10.3	-15.4	0.2654	0.1255	0.67	Muc4	NM_080457
scl0001898.1_78-S	-4.5	-10	0.4439	0.2786	0.45	Cldn8	NM_018778.2
scl0001899.1_913-S	29.7	14.1	0.924	0.8335	2.11	Il1rap	NM_008364.1
scl00019.1_7-S	211.7	438.9	0.9988	1	0.48	Lig1	NM_010715.1
scl0001900.1_19-S	38.6	48.8	0.9578	0.9867	0.79	ORF21	NM_145482.1
scl0001901.1_31-S	180.7	105.7	0.9988	0.9988	1.71	Alg3	NM_145939
scl0001902.1_2-S	245	164.8	0.9988	0.9988	1.49	Cdc45l	NM_009862.1
scl0001903.1_3-S	130.9	146.3	0.9988	0.9988	0.89	D16Bwg1547e	NM_178069.2
scl0001906.1_54-S	650.3	1843.1	1	1	0.35	Gart	NM_010256.1
scl0001907.1_60-S	-5.1	-9	0.4355	0.3052	0.57	Adamts1	NM_009621.1
scl0001908.1_5-S	153.1	54.9	0.9988	0.994	2.79	Pmm2	NM_016881
scl0001909.1_11-S	139.1	79.2	0.9988	0.9988	1.76	Dscr3	NM_007834.1
scl000191.1_3-S	29.4	26	0.9131	0.9095	1.13	Centd2	NM_198096.1
scl0001910.1_38-S	80.7	95.8	0.9964	0.9988	0.84	Nde1	NM_023317.1
scl0001911.1_22-S	887.7	918.2	1	1	0.97	Umps	NM_009471.1
scl0001913.1_1211-S	8.6	2.6	0.7756	0.649	3.31	Zzz3	NM_198416.1
scl0001914.1_9-S	84.6	104.5	0.9976	0.9988	0.81	C77668	NM_145540.2
scl0001915.1_53-S	-2.5	-2.2	0.5054	0.532	1.14	Hcn3	NM_008227.1
scl0001917.1_7-S	25.1	6.1	0.9023	0.7141	4.11	3110057O12Rik	NM_026622.1
scl0001918.1_9-S	33.9	41.1	0.9409	0.971	0.82	4732496O19Rik	NM_133853.1
scl000192.1_68-S	-23.3	-25.5	0.0265	0.0181	0.91	Slc7a9	NM_021291.1
scl0001920.1_13-S	98.7	179.2	0.9988	0.9988	0.55	1200013F24Rik	NM_025822.2
scl0001922.1_151-S	11.4	-10.1	0.8203	0.2726	-1.13	BC051083	NM_181409.2
scl0001924.1_45-S	18.9	16.7	0.8649	0.8516	1.13	Olfm3	NM_153458.1
scl0001925.1_80-S	75.9	21.2	0.9952	0.8782	3.58	Dbt	NM_010022.1
scl0001926.1_995-S	13.9	16.2	0.8359	0.848	0.86	4933421E11Rik	NM_177309.2
scl0001927.1_147-S	307.2	521.5	1	1	0.59	Phf17	NM_172303.3
scl0001928.1_167-S	31	25.3	0.9192	0.9059	1.23	Depdc1	NM_029523.2
scl0001929.1_72-S	15.9	20.1	0.8372	0.8733	0.79	Vav3	NM_146139.1
scl0001931.1_2-S	10.5	26.1	0.8166	0.9095	0.4	Ptpn8	NM_008979.1
scl0001932.1_91-S	274.2	8.7	1	0.7672	31.52	Slc39a8	NM_026228.2
scl0001933.1_4-S	-3.8	-5.9	0.4729	0.4101	0.64	Rgmc	NM_027126.2
scl0001934.1_38-S	1475.1	468.6	1	1	3.15	Lmna	NM_019390.1
scl0001936.1_180-S	12.9	10.9	0.8275	0.7973	1.18	Trim46	XM_355447.1
scl0001938.1_23-S	-6.8	-1.7	0.4029	0.544	4	4921511F01Rik	NM_029150.1
scl0001939.1_45-S	42.4	47.5	0.965	0.9855	0.89	Fga	NM_010196.1
scl0001940.1_123-S	7.2	4.9	0.7636	0.7008	1.47		XM_131166.4
scl0001941.1_32-S	13.5	5	0.8323	0.7045	2.7	Pla2g12a	NM_183423.1
scl0001943.1_55-S	-22.7	-14.5	0.029	0.1472	1.57	Smarca3	NM_144959.1
scl0001944.1_101-S	-33.1	-20.2	0	0.0603	1.64	Msr2	NM_030707
scl0001945.1_52-S	634	64.6	1	0.9964	9.81	Snx7	XM_131162.3
scl0001947.1_6-S	-21.6	-30.2	0.0386	0.0024	0.72	Pxmp3	NM_008994.2
scl0001948.1_3-S	-5.2	13.8	0.4475	0.8299	-0.38	Muc1	NM_013605.1
scl0001949.1_5-S	39.6	134.3	0.965	0.9988	0.29	Pde7a	NM_008802
scl000195.1_465-S	2.7	-13.5	0.6779	0.1713	-0.2	Asb7	NM_178236.2
scl0001950.1_6-S	3271.5	2802.1	1	1	1.17	Tpm3	NM_022314
scl0001952.1_548-S	21.4	23	0.8745	0.8866	0.93	Kcnab1	NM_010597.2
scl0001953.1_80-S	7.3	10.7	0.76	0.7961	0.68	Smarca3	NM_009210.1
scl0001954.1_0-S	5.7	6.2	0.7419	0.7153	0.92	3110045G13Rik	NM_028460.1
scl0001955.1_9-S	28.8	36.3	0.9131	0.9505	0.79	4921511F01Rik	NM_027583.1
scl0001956.1_0-S	83.2	35.2	0.9964	0.9469	2.36	Elf2	NM_023502.1
scl0001957.1_28-S	43.6	54.6	0.9614	0.994	0.8	Thbs3	NM_013691.1
scl0001958.1_49-S	33.6	23.3	0.9361	0.8878	1.44	Sema6c	NM_011351.1
scl000196.1_9-S	173.1	258.6	0.9988	0.9988	0.67	Actn4	NM_021895.2
scl0001960.1_46-S	12.7	20.5	0.8323	0.8758	0.62	Muc1	NM_013605.1
scl0001961.1_16-S	275.8	619.9	1	1	0.44	Acadm	NM_007382
scl0001963.1_13-S	21.1	18.3	0.8709	0.8637	1.15	Postn	NM_015784.1
scl0001964.1_93-S	-11.8	-15.3	0.2039	0.1267	0.77	Shox2	NM_013665.1
scl0001965.1_441-S	468.3	8.9	1	0.7744	52.62	Ptger3	NM_011196
scl0001967.1_19-S	24.3	19.2	0.8902	0.8697	1.27	A430056A10Rik	NM_133871.1
scl0001968.1_9-S	25.6	22.5	0.8975	0.8854	1.14	Fbxw7	NM_080428.2
scl000197.1_168-S	-19.6	-13.2	0.0651	0.1834	1.48	Sphk2	NM_020011.3
scl0001971.1_69-S	29.3	7.6	0.9047	0.7443	3.86	1700108L22Rik	NM_145988.1
scl0001973.1_127-S	11.2	5.6	0.8154	0.7105	2	2810471M23Rik	NM_028357.1
scl0001975.1_86-S	-1.2	-12.7	0.5899	0.1918	0.09	6530418L21Rik	NM_175398.3
scl0001976.1_151-S	-7.1	-1.7	0.4029	0.5452	4.18	Ghsr	NM_177330.2
scl0001977.1_31-S	441.9	361.8	1	1	1.22	Dap3	NM_022994.2
scl0001979.1_25-S	29.4	35	0.9204	0.9457	0.84	2310066N05Rik	NM_027332.1
scl000198.1_21-S	-2.7	-9.2	0.5127	0.2979	0.29	2310076O21Rik	NM_144801.1
scl0001981.1_15-S	4.1	-1.8	0.7093	0.5392	-2.28	Ntng1	NM_030699.1
scl0001983.1_9-S	19.3	11.1	0.8782	0.7986	1.74	Pigk	NM_025662.3
scl0001984.1_38-S	3.3	-2.3	0.69	0.5308	-1.43	Tmod4	NM_016712
scl0001985.1_48-S	83.4	33.5	0.9964	0.9433	2.49	BC051083	NM_181409.2
scl0001986.1_111-S	-13.6	-15.2	0.1592	0.1291	0.89	Pfn2	NM_019410.2
scl0001988.1_65-S	19.3	36.6	0.8782	0.9505	0.53	Pet112l	NM_144896.2
scl0001989.1_47-S	296.2	69.7	1	0.9976	4.25	Gyg1	NM_013755.1
scl000199.1_11-S	7.9	11.5	0.7636	0.8058	0.69	Gab2	NM_010248
scl0001990.1_3-S	93.8	90.6	0.9976	0.9988	1.04	4933434E20Rik	NM_025762
scl0001991.1_39-S	12.7	4.5	0.8215	0.7008	2.82	Mfn1	NM_024200.2
scl0001993.1_2-S	46.6	65.3	0.9831	0.9964	0.71	Pet112l	NM_144896.2
scl0001995.1_3-S	41.7	390.7	0.9578	1	0.11	Car2	NM_009801.3
scl0001996.1_45-S	-3.1	-4.6	0.468	0.456	0.67	1110001A05Rik	NM_022554.1
scl0001997.1_57-S	-21.6	-17.2	0.0446	0.1013	1.26	Eif4e	NM_007917
scl0001998.1_344-S	23.5	22.2	0.883	0.8854	1.06	Ush3a	NM_153386.1
scl0001999.1_48-S	446.2	404	1	1	1.1	4933434E20Rik	NM_025762.1
scl0002.1_100-S	18	17	0.8552	0.8528	1.06	Ube3a	NM_173010.1
scl00020.1_36-S	-22.9	-16.1	0.0265	0.1122	1.42	3110005P07Rik	NM_022985.3
scl0002001.1_132-S	0.3	8.8	0.6104	0.772	0.03	Dnajb4	NM_027287.1
scl0002002.1_114-S	-5.5	-3.8	0.4029	0.4801	1.45	4933434E20Rik	NM_027500.1
scl0002003.1_281-S	13	18.8	0.8335	0.8649	0.69	4632407F12Rik	XM_110709.2
scl0002004.1_5-S	-6.6	-8.7	0.4222	0.316	0.76	1110013G13Rik	NM_146141.1
scl0002006.1_8-S	-12.5	-9.9	0.2183	0.2799	1.26	3110045G13Rik	NM_152799
scl0002008.1_2-S	-20.7	-27.5	0.0458	0.0084	0.75	Col25a1	NM_198711.2
scl0002009.1_56-S	26.8	45.9	0.9083	0.9819	0.58	Wnt2b	NM_009520.2
scl0002010.1_705-S	617.6	496.9	1	1	1.24	Pla2g12a	NM_023196
scl0002011.1_55-S	-12	-12.6	0.2437	0.1978	0.95	A230020G22Rik	NM_178165.2
scl0002013.1_8-S	230.1	140.6	0.9988	0.9988	1.64	Pip5k1b	NM_008847.2
scl0002015.1_328-S	9.7	6	0.7998	0.7141	1.62	2810471M23Rik	NM_145820
scl0002016.1_29-S	689.8	1198.6	1	1	0.58	D3Ertd194e	XM_130881.3
scl0002017.1_169-S	2.6	4.1	0.7081	0.696	0.63	Col25a1	NM_198711.2
scl000202.1_13-S	8.8	11.3	0.7901	0.7998	0.78	2410012C07Rik	XM_133920.3
scl0002020.1_150-S	-13.3	-16.7	0.2027	0.1062	0.8	Glrb	NM_010298.2
scl0002021.1_5-S	46.7	-15.1	0.9831	0.1291	-3.09	Tuft1	NM_011656.1
scl0002024.1_17-S	-10.1	-3.8	0.2437	0.4765	2.66	Vav3	NM_020505.1
scl0002025.1_104-S	4.3	18	0.7141	0.8613	0.24	Muc1	NM_013605.1
scl0002026.1_8-S	-30.6	-29.9	0.0036	0.0036	1.02	Pklr	NM_013631.1
scl0002027.1_43-S	-17.1	-14.1	0.0881	0.158	1.21	1110001A05Rik	NM_019808.1
scl0002028.1_25-S	1503.6	3107.9	1	1	0.48	2310066N05Rik	NM_027371.1
scl0002029.1_96-S	-3.5	2.8	0.5066	0.6526	-1.25	Rusc1	NM_028188.1
scl000203.1_16-S	-3.2	-1.1	0.5271	0.5585	2.91	Prodh2	NM_019546.4
scl0002030.1_52-S	17	10.3	0.8456	0.7913	1.65	Slc2a2	NM_031197.1
scl0002031.1_16-S	36.1	5.5	0.9517	0.7105	6.56	Elf2	NM_023502.1
scl0002032.1_86-S	93	111.8	0.9988	0.9988	0.83	Arnt	NM_009709.1
scl0002033.1_5-S	228.5	345.2	0.9988	1	0.66	1110013G13Rik	NM_146141.1
scl0002034.1_15-S	33	23.1	0.9361	0.8866	1.43	Bcan	NM_007529.1
scl0002035.1_8-S	22.1	14.7	0.8782	0.8372	1.5	Lef1	NM_010703.2
scl0002036.1_1015-S	-0.1	-4.9	0.6128	0.4463	0.02	9430028I06Rik	NM_027321.1
scl0002037.1_3-S	39.7	42.5	0.9578	0.9747	0.93	Il6ra	NM_010559.1
scl0002039.1_121-S	-5.8	-13.3	0.4294	0.1725	0.44	Ppp3ca	NM_008913.1
scl0002040.1_148-S	-4	6.3	0.468	0.7177	-0.63	Olfm3	NM_153157
scl0002041.1_2-S	3.6	15.3	0.7443	0.8384	0.24	5830417I10Rik	XM_194592.3
scl0002042.1_4-S	241.8	70.9	0.9988	0.9976	3.41	Efna4	NM_007910.1
scl0002043.1_41-S	6.3	4.7	0.7226	0.7008	1.34	2510027J23Rik	NM_025637.1
scl0002044.1_26-S	501.4	255.1	1	0.9988	1.97	Alg5	NM_025442.1
scl0002047.1_21-S	37.4	35.6	0.953	0.9481	1.05	4933421B21Rik	XM_130851.2
scl0002048.1_44-S	-14.2	-21.5	0.1628	0.0458	0.66	Plk4	NM_173169.1
scl0002049.1_44-S	13.9	9.2	0.8251	0.7768	1.51	9930027N05Rik	NM_198405.1
scl0002051.1_60-S	16.4	-0.2	0.8577	0.5899	-82	Gba	NM_008094.3
scl0002052.1_0-S	152.3	127.8	0.9988	0.9988	1.19	Cryz	NM_009968.1
scl0002053.1_260-S	541.4	540.2	1	1	1	Plk4	NM_011495.1
scl0002054.1_501-S	-3	-3.8	0.4885	0.4789	0.79	Pik4cb	NM_175356.1
scl0002055.1_1450-S	-11.1	-16.5	0.2738	0.1086	0.67	9430028I06Rik	NM_175413.1
scl0002058.1_19-S	29.3	32.8	0.9192	0.9421	0.89	Prpf3	NM_027541.2
scl0002059.1_34-S	8	-9.5	0.7877	0.2907	-0.84	Pitx2	NM_011098.2
scl000206.1_82-S	16.2	4.5	0.8384	0.6996	3.6	Scube2	NM_020052.1
scl0002060.1_6-S	-8.7	-12.2	0.3607	0.2123	0.71	Slc2a2	NM_031197.1
scl0002061.1_93-S	-8.7	-4.7	0.3281	0.4487	1.85	1200008A14Rik	NM_028915.1
scl0002062.1_114-S	33.2	17.2	0.9409	0.8528	1.93	Elf2	NM_023502.1
scl0002065.1_15-S	47.8	33.6	0.9831	0.9433	1.42	Clk2	NM_007712.1
scl0002067.1_49-S	14.8	-9.4	0.842	0.2943	-1.57	Tmod4	NM_016712.1
scl0002068.1_1-S	45.1	35	0.971	0.9457	1.29	Casp6	NM_009811.2
scl0002070.1_118-S	-3	-5.7	0.4885	0.415	0.53	Slc25a24	NM_172685.1
scl0002071.1_0-S	14.4	22.2	0.8335	0.8854	0.65	Cpa3	NM_007753.1
scl0002072.1_701-S	39.5	37.3	0.959	0.9542	1.06	Nr1h5	NM_198658.1
scl0002073.1_13-S	0.5	-2	0.6104	0.5332	-0.25		XM_149357.1
scl0002074.1_21-S	-0.3	5.9	0.5971	0.7129	-0.05	Bnipl	NM_134253.1
scl0002075.1_35-S	-20.9	-29.8	0.047	0.0036	0.7	Fgg	NM_133862.1
scl0002076.1_157-S	17	16.6	0.8565	0.8516	1.02	Ecm1	NM_007899.1
scl0002078.1_391-S	-13.8	-13.4	0.1628	0.1725	1.03	Pcdh10	NM_011043.2
scl0002079.1_8-S	20.6	21.7	0.877	0.8794	0.95	Kcnc4	NM_145922.1
scl0002080.1_55-S	852.5	431.9	1	1	1.97	2006-09-15	NM_053102.1
scl0002081.1_46-S	146	114.2	0.9988	0.9988	1.28	2500003M10Rik	NM_023215.3
scl0002082.1_52-S	15.6	8.9	0.8408	0.7732	1.75	Dnase2b	NM_019957.2
scl0002085.1_121-S	79.4	87.2	0.9964	0.9988	0.91	5830417I10Rik	XM_194592.3
scl0002086.1_57-S	432.2	177.5	1	0.9988	2.43	Alg5	NM_025442.1
scl0002087.1_19-S	24.7	28	0.8914	0.9276	0.88	BC037135	NM_173763.2
scl0002090.1_48-S	52.5	60.9	0.9891	0.9964	0.86	Spry1	NM_011896.1
scl0002095.1_21-S	134.5	195.7	0.9988	0.9988	0.69	D3Jfr1	NM_144901.2
scl0002096.1_17-S	-21.5	-28.4	0.0374	0.0072	0.76	Nexn	NM_199465.1
scl0002097.1_75-S	36.7	19.7	0.953	0.8721	1.86	St7l	NM_153091.2
scl0002098.1_2-S	188.4	155.4	0.9988	0.9988	1.21	Sars1	NM_011319.1
scl0002099.1_352-S	366.6	217.9	1	0.9988	1.68	Pias3	NM_146135.1
scl00021.1_10-S	-4.4	247.7	0.497	0.9988	-0.02	Apoc1	NM_007469.2
scl000210.1_44-S	852.2	741.6	1	1	1.15	Eif4g2	NM_013507.2
scl0002100.1_16-S	15.1	14.7	0.8396	0.8372	1.03	Pkn2	NM_178654.2
scl0002101.1_12-S	36.9	29.9	0.9421	0.9349	1.23	Sec24b	XM_131192.5
scl0002102.1_79-S	23	25.8	0.883	0.9095	0.89	Pogz	NM_172683.1
scl0002103.1_184-S	-4.3	-0.9	0.462	0.5682	4.78	5830417I10Rik	XM_194592.3
scl0002105.1_331-S	11601.1	11806.7	1	1	0.98	Kcnn3	XM_147305.1
scl0002106.1_6-S	39.6	24.8	0.9578	0.9011	1.6	Mynn	NM_030557.2
scl0002108.1_2-S	-4.3	-8.7	0.4849	0.316	0.49	Col25a1	NM_029838.3
scl0002109.1_724-S	34.4	21.2	0.9409	0.8782	1.62	Dnajb4	NM_025926.1
scl000211.1_3-S	7.7	9.7	0.7756	0.7829	0.79	Fgfr2	NM_010207.1
scl0002111.1_12-S	859.7	1070.9	1	1	0.8	Mtx1	NM_013604.1
scl0002112.1_25-S	29.5	33.9	0.9361	0.9433	0.87	1110001A05Rik	NM_019809
scl0002114.1_31-S	88.6	-7.8	0.9976	0.3486	-11.36	Prss12	NM_008939.1
scl0002115.1_162-S	-5.5	-8.8	0.4294	0.3136	0.63	Mbnl1	NM_020007.2
scl0002117.1_17-S	-21.6	-16.1	0.0374	0.1122	1.34	L259	NM_153513.1
scl0002118.1_28-S	100.2	341.7	0.9988	1	0.29	Gstm6	NM_008184.1
scl0002119.1_21-S	27.8	43.1	0.9228	0.9771	0.65	Prcc	NM_033573
scl0002120.1_45-S	15.7	9	0.8335	0.7756	1.74	Dclre1b	NM_133865.1
scl0002121.1_81-S	141.6	169	0.9988	0.9988	0.84	5830417I10Rik	XM_194592.3
scl0002125.1_16-S	72.3	77.6	0.9964	0.9988	0.93	Cryz	NM_009968.1
scl0002126.1_21-S	6.2	-3.4	0.7431	0.491	-1.82	1110001A05Rik	NM_022554.1
scl0002127.1_0-S	-21.9	-19.7	0.0386	0.0676	1.11	Gja5	NM_008121.2
scl0002129.1_0-S	22.3	18	0.8709	0.8613	1.24	4930415G15Rik	NM_028667.1
scl0002131.1_19-S	3	-9.7	0.6803	0.2859	-0.31	Ampd2	NM_028779.3
scl0002132.1_410-S	-23.5	-22.3	0.0265	0.0398	1.05	9930027N05Rik	NM_178792
scl0002135.1_327-S	-11.7	-9.4	0.2461	0.2943	1.24	Rarres1	XM_130987.3
scl0002138.1_36-S	94.5	122.5	0.9976	0.9988	0.77	4833424P18Rik	NM_029017
scl0002139.1_4-S	228.4	1.1	0.9988	0.6224	207.64	5730537D05Rik	NM_027495.2
scl000214.1_15-S	86	65.2	0.9964	0.9964	1.32	Zdhhc13	NM_028031.1
scl0002140.1_4-S	-6.7	-7.9	0.3691	0.3474	0.85	Col11a1	NM_007729.1
scl0002141.1_52-S	21	86.8	0.8806	0.9988	0.24	Cth	NM_145953.2
scl0002142.1_97-S	-12.2	-14.2	0.2207	0.1532	0.86	Kcnmb2	NM_028231.2
scl0002144.1_169-S	240	81.5	0.9988	0.9988	2.94	0610031J06Rik	NM_020003.1
scl0002145.1_3-S	72.2	91.7	0.9952	0.9988	0.79	D030070L09Rik	NM_172625.1
scl0002146.1_98-S	0.1	18.1	0.6369	0.8625	0.01	Svil	NM_178046.2
scl0002147.1_32-S	169.3	245.7	0.9988	0.9988	0.69	Lmnb1	NM_010721
scl0002148.1_12-S	-10.2	-20.8	0.2473	0.0519	0.49	Siat8e	NM_013666.1
scl0002149.1_503-S	10.9	6.2	0.801	0.7153	1.76	Svil	NM_153153.1
scl0002150.1_52-S	-2.6	-2.1	0.5187	0.532	1.24	Svil	NM_153153.1
scl0002151.1_1-S	1.6	13.1	0.6803	0.8215	0.12	2410015B03Rik	NM_028036.2
scl0002153.1_23-S	258.3	312.5	0.9988	1	0.83	Miz1	NM_008602.2
scl0002157.1_164-S	48.9	47.8	0.9819	0.9867	1.02	Kcnn2	NM_080465.1
scl0002158.1_52-S	28.7	37.7	0.9107	0.9578	0.76	Siat8e	NM_153124.1
scl0002159.1_19-S	3.3	12.8	0.6888	0.8203	0.26	Crem	NM_013498.1
scl000216.1_36-S	-5.3	-3.5	0.4415	0.491	1.51	Arhgef1	NM_008488.1
scl0002160.1_0-S	10.3	7.7	0.801	0.7467	1.34	Cxxc1	NM_028868.1
scl0002161.1_25-S	258.2	148	0.9988	0.9988	1.74	Cdc25c	NM_009860.1
scl0002162.1_61-S	-14.6	-18.7	0.1327	0.0856	0.78	Tslp	NM_021367.1
scl0002163.1_25-S	328.1	55.8	1	0.994	5.88	Acaa2	NM_177470
scl0002167.1_5-S	-5.7	-4.3	0.4439	0.4596	1.33	Nfatc1	NM_016791.2
scl0002168.1_7-S	-2.8	22.9	0.5657	0.8866	-0.12	Brd8	NM_144864.1
scl0002169.1_7-S	18.9	10	0.8577	0.7877	1.89	Mbd1	NM_013594.1
scl000217.1_30-S	-12.6	-7.2	0.2051	0.3739	1.75	Agc1	NM_007424.1
scl0002170.1_477-S	-9.1	-3	0.345	0.5163	3.03	9630020G10Rik	NM_177137.2
scl0002171.1_4-S	359.8	187.2	1	0.9988	1.92	Sra1	NM_025291.1
scl0002172.1_30-S	22.9	22	0.8794	0.883	1.04	Cdh2	NM_007664.1
scl0002175.1_5-S	104.4	83.9	0.9988	0.9988	1.24	Fech	NM_007998.3
scl0002176.1_34-S	17	32.4	0.8396	0.9409	0.52	Crem	NM_013498.1
scl0002178.1_304-S	46.8	101	0.9831	0.9988	0.46	2010005A06Rik	NM_029357.2
scl000218.1_124-S	-21.4	-19.8	0.0374	0.0639	1.08	Osbpl5	NM_024289.1
scl0002181.1_493-S	64.1	66.2	0.9952	0.9964	0.97	Taf7	NM_175770.2
scl0002184.1_69-S	53.6	80.6	0.9903	0.9988	0.67	Ctdp1	NM_026295.2
scl0002185.1_202-S	-25.1	-23.2	0.0157	0.0362	1.08	Neto1	NM_144946.2
scl0002186.1_3-S	-14.8	-16.6	0.1544	0.1074	0.89	Atp9b	NM_015805.2
scl0002187.1_532-S	1065.7	955	1	1	1.12	Rab18	NM_181070.2
scl0002188.1_58-S	110.4	77.1	0.9988	0.9988	1.43	Riok3	NM_024182.2
scl0002189.1_18-S	376.1	158.2	1	0.9988	2.38	Snx2	NM_026386.1
scl0002190.1_16-S	27.2	1.9	0.9059	0.6381	14.32	Fech	NM_007998.3
scl0002191.1_543-S	111.5	155.2	0.9988	0.9988	0.72	Svil	NM_153153
scl0002193.1_16-S	56.4	45.1	0.9916	0.9819	1.25	Cdc25c	NM_009860.1
scl0002195.1_120-S	-16.8	-16.9	0.1001	0.1037	0.99	Wnt8a	NM_009290.1
scl0002196.1_51-S	-13.7	-18.3	0.1821	0.0869	0.75	Ttid	NM_021484.2
scl0002197.1_1632-S	-14.4	-8.2	0.1665	0.3366	1.76	Camk2a	NM_177407.2
scl0002198.1_20-S	477.5	78.1	1	0.9988	6.11	Acaa2	NM_177470.2
scl0002199.1_12-S	-13.1	-15.2	0.2051	0.1279	0.86	Zfp236	NM_177832.2
scl00022.1_2-S	158.6	124.8	0.9988	0.9988	1.27	Actn4	NM_021895.2
scl000220.1_86-S	13.3	23	0.8335	0.8866	0.58	0610012D14Rik	NM_026690.1
scl0002200.1_1377-S	166.3	6.5	0.9988	0.7214	25.58	Nfatc1	NM_198429.1
scl0002202.1_16-S	-1.5	-12	0.5489	0.2195	0.13	AW554918	XM_128912.3
scl0002203.1_39-S	-5.7	-14.9	0.4294	0.1339	0.38	Htr4	NM_008313
scl0002204.1_11-S	-1.6	3.7	0.5332	0.684	-0.43	D930036B08Rik	NM_198649.1
scl0002205.1_21-S	7.4	4.4	0.7636	0.6972	1.68	Cabyr	NM_027687.2
scl0002206.1_224-S	-9.8	-8	0.2581	0.3438	1.23	Svil	NM_178046.2
scl0002207.1_183-S	13.5	162.1	0.8323	0.9988	0.08	Dtna	NM_010087.2
scl0002209.1_26-S	13.9	13.6	0.8359	0.8251	1.02	Wdr7	XM_140391.3
scl000221.1_151-S	30.8	21.3	0.9337	0.8782	1.45	Tbx6	NM_011538.1
scl0002210.1_11-S	-14.6	-16	0.1556	0.1134	0.91	Fgf1	NM_010197.2
scl0002211.1_1804-S	-11.9	-13.1	0.199	0.1821	0.91	Zfp521	NM_145492.1
scl0002212.1_1077-S	4.7	11.5	0.76	0.8058	0.41	Brd8	NM_144864.1
scl0002213.1_78-S	-6.3	-13.1	0.4017	0.1858	0.48	Spire1	NM_194355.1
scl0002214.1_70-S	-7.6	-13.2	0.3703	0.1809	0.58	Mbd1	NM_013594.1
scl0002217.1_348-S	19.9	8	0.877	0.7539	2.49	Nfatc1	NM_016791.2
scl0002218.1_69-S	-13.2	-11.3	0.1773	0.24	1.17	D930036B08Rik	NM_198649.1
scl0002220.1_34-S	9.3	7	0.7973	0.731	1.33	Usp14	NM_021522.2
scl0002221.1_272-S	140.9	189.8	0.9988	0.9988	0.74	5730405I09Rik	NM_026484.2
scl0002222.1_6-S	28	27.9	0.9107	0.9252	1	Lims2	NM_144862.1
scl0002225.1_0-S	273.1	191.9	0.9988	0.9988	1.42	Srp19	NM_025527.1
scl0002226.1_46-S	3.9	2.8	0.6803	0.6514	1.39	Crem	NM_013498.1
scl0002228.1_80-S	81.5	212.3	0.9964	0.9988	0.38	Rnf138	NM_019706.2
scl0002229.1_20-S	4.4	16.9	0.6912	0.8528	0.26	BC020184	NM_144865.1
scl000223.1_18-S	9.9	66.7	0.807	0.9964	0.15	Napsa	NM_008437.1
scl0002231.1_66-S	-3.2	-1.9	0.5549	0.5332	1.68	lama3	XM_140451.3
scl0002232.1_0-S	-10	-5.3	0.2919	0.4331	1.89	Brunol4	NM_133195.1
scl0002233.1_3-S	5.7	10.6	0.7177	0.7925	0.54	4933408B17	NM_177773
scl0002235.1_6-S	142.4	67.9	0.9988	0.9964	2.1	3110052N05Rik	NM_029826.1
scl0002237.1_23-S	17.1	3.5	0.8396	0.6791	4.89	Mppe1	NM_172630.1
scl0002238.1_5-S	578.4	509.7	1	1	1.13	2610028L19Rik	NM_027101.1
scl0002239.1_15-S	296.5	492.7	1	1	0.6	Statip1	NM_021448.1
scl000224.1_0-S	95.8	128	0.9988	0.9988	0.75	Sult2b1	NM_017465.1
scl0002240.1_22-S	11.8	4.3	0.8215	0.696	2.74	Bin1	NM_009668.1
scl0002243.1_63-S	-14.4	-21.2	0.1628	0.0507	0.68		XM_358326.1
scl0002244.1_36-S	108.1	137.2	0.9988	0.9988	0.79	4631422C13Rik	XM_128857.3
scl0002245.1_93-S	-16.1	-24.1	0.1327	0.0265	0.67	Mbd1	NM_013594.1
scl0002246.1_9-S	-9.5	-7.6	0.31	0.3559	1.25	Spire1	NM_194355.1
scl0002247.1_60-S	-28.7	-26.1	0.0036	0.0169	1.1	Apc	NM_007462.1
scl0002248.1_32-S	10.4	9.5	0.8082	0.7817	1.09	2410015B03Rik	NM_028036.2
scl0002249.1_228-S	-7.1	1.3	0.3836	0.6248	-5.46	Camk2a	NM_009792.1
scl000225.1_12-S	25.9	27.5	0.8951	0.9228	0.94	Gab2	NM_010248
scl0002250.1_47-S	-19.6	-21.8	0.0615	0.0434	0.9	Slc12a2	NM_009194.1
scl0002251.1_7-S	3.2	-6.1	0.7057	0.4041	-0.52	Tcerg1	NM_019512.1
scl0002252.1_88-S	35.7	34	0.9421	0.9433	1.05	Nol4	NM_199024.1
scl0002253.1_26-S	7.2	33.4	0.7503	0.9433	0.22	Rnf138	NM_207623.1
scl0002254.1_3-S	10.7	14.6	0.8094	0.8359	0.73	Ss18	NM_009280.1
scl0002256.1_21-S	-2.2	-3.3	0.5066	0.4946	0.67	Kif5b	NM_008448.1
scl0002257.1_38-S	8.5	-18.9	0.7696	0.0844	-0.45	Rnf14	NM_020012.1
scl0002258.1_119-S	3	2	0.6514	0.6393	1.5	Epc1	NM_027497.1
scl0002259.1_36-S	171.4	203.2	0.9988	0.9988	0.84	D030070L09Rik	NM_172625.1
scl000226.1_3-S	507.4	352.7	1	1	1.44	Mrpl48	NM_026971.2
scl0002260.1_58-S	10.3	9.1	0.801	0.7768	1.13	8030462N17Rik	NM_178670
scl0002262.1_11-S	17	21	0.8468	0.8782	0.81	Rnf138	NM_019706.2
scl0002263.1_2143-S	-19.7	-19.4	0.0495	0.076	1.02	Pcdha6	NM_007767.1
scl0002264.1_586-S	303.9	446.3	1	1	0.68	Epc1	NM_007935.1
scl0002265.1_56-S	77.1	63.6	0.9964	0.9964	1.21	Brd8	NM_144864.1
scl0002266.1_15-S	-2.5	1.6	0.4825	0.6285	-1.56	Svil	NM_153153.1
scl0002267.1_458-S	-0.8	4.9	0.5428	0.7008	-0.16	Osbpl1a	NM_020573.1
scl0002269.1_18-S	357.4	421.4	1	1	0.85	Matr3	NM_010771.3
scl000227.1_7-S	10.2	25.5	0.7986	0.9071	0.4	Bbc3	NM_133234.1
scl0002271.1_55-S	-9.9	-5.6	0.2606	0.4198	1.77	Dsg2	NM_007883.1
scl0002272.1_96-S	378.2	307	1	1	1.23	2610028L19Rik	NM_027002.1
scl0002273.1_3-S	117.3	41.8	0.9988	0.9723	2.81	Actr10	NM_019785.1
scl0002274.1_1000-S	0.8	11	0.6092	0.7973	0.07	Hbp1	NM_177993.1
scl0002276.1_2-S	69.6	59.4	0.9964	0.9964	1.17	Vrk1	NM_011705.2
scl0002277.1_183-S	0.5	5	0.6104	0.7045	0.1	Galc	NM_008079.1
scl0002279.1_38-S	36.1	91.4	0.953	0.9988	0.39	Mjd	NM_029705.1
scl000228.1_67-S	-20.8	-11.4	0.0507	0.2388	1.82	Otoa	NM_139310.1
scl0002281.1_5-S	139.1	138.3	0.9988	0.9988	1.01	Tssc1	NM_201357.1
scl0002282.1_8-S	3.1	40.8	0.6719	0.971	0.08	Prkar2b	NM_011158.2
scl0002283.1_2-S	27.5	6.3	0.9095	0.7201	4.37	Numb	NM_010949.1
scl0002284.1_54-S	-8.2	-14.7	0.3185	0.1435	0.56	Prima1	NM_178023.1
scl0002285.1_0-S	-14.4	-14.4	0.1665	0.1472	1	Rage	NM_011973.1
scl0002287.1_881-S	618.2	486.4	1	1	1.27	D12Ertd771e	NM_028262.1
scl0002288.1_35-S	54.6	71.9	0.9916	0.9976	0.76	Ubxd4	NM_145441.2
scl0002289.1_581-S	51.5	43.8	0.9903	0.9783	1.18	2310040A13Rik	NM_027149.1
scl000229.1_6-S	18.5	19.7	0.8589	0.8721	0.94	Ceacam13	NM_028171.1
scl0002291.1_1-S	1055.7	479.5	1	1	2.2	Trappc6b	XM_127025.2
scl0002293.1_7-S	1832.3	2428.3	1	1	0.75	Sfrs5	NM_009159
scl0002294.1_29-S	126.3	124	0.9988	0.9988	1.02	Tssc1	NM_201357.1
scl0002295.1_535-S	82.4	80.9	0.9964	0.9988	1.02	Gtf2a1	NM_175335.1
scl0002296.1_28-S	-27.5	-23.4	0.0072	0.0314	1.18	Slc8a3	NM_080440.1
scl0002298.1_37-S	57.7	41.7	0.9928	0.971	1.38	Coq6	NM_172582.1
scl0002299.1_117-S	-7	-9.1	0.4017	0.304	0.77	1700024D23Rik	NM_029911.1
scl00023.1_1-S	56.3	49.6	0.9916	0.9867	1.14	Cyp2a5	NM_007812.1
scl000230.1_44-S	31	23.5	0.9288	0.8914	1.32	Ntrk3	NM_182809.1
scl0002300.1_53-S	49	81.6	0.9855	0.9988	0.6	6030408C04Rik	XM_126912.4
scl0002301.1_13-S	14	25.4	0.8359	0.9059	0.55	Pum2	NM_030723
scl0002302.1_6-S	-7.1	-12.3	0.3715	0.2099	0.58	Mbip	NM_145442.1
scl0002303.1_158-S	-0.2	-4.2	0.5585	0.4729	0.05	Serpina1a	NM_009243
scl0002304.1_14-S	1.2	-1.8	0.62	0.5404	-0.67	Prkcm	NM_008858.1
scl0002306.1_28-S	292.3	111.5	1	0.9988	2.62		XM_283061.1
scl0002307.1_1088-S	33.8	107.8	0.9421	0.9988	0.31	Rps6ka5	NM_153587
scl0002308.1_16-S	-3.3	-11.8	0.4885	0.228	0.28	Npas3	NM_013780.1
scl0002309.1_167-S	14.9	59.3	0.8347	0.9952	0.25	8430415E04Rik	NM_028980.1
scl0002310.1_66-S	145	87.8	0.9988	0.9988	1.65	1110057K04Rik	NM_172401.2
scl0002311.1_59-S	20.3	45.7	0.8745	0.9819	0.44	Arid4a	XM_354675.1
scl0002313.1_266-S	7.6	4	0.7551	0.6936	1.9	Zfp277	NM_172575.1
scl0002314.1_38-S	-17.4	-13.2	0.0989	0.1821	1.32	Alkbh	XM_127049.5
scl0002315.1_12-S	488.4	341.1	1	1	1.43		XM_358429.1
scl0002318.1_312-S	555.7	771.4	1	1	0.72	Ddx24	NM_020494.2
scl0002319.1_93-S	444.6	69.9	1	0.9976	6.36	Wars	NM_011710.2
scl000232.1_165-S	-1.9	1.4	0.5271	0.6285	-1.36	Zfp29	NM_009553.2
scl0002320.1_23-S	0	3.9	0.6055	0.6924	0	Adssl1	NM_007421.1
scl0002323.1_137-S	-0.3	-2.2	0.5392	0.532	0.14		XM_126996.3
scl0002324.1_12-S	147.4	105.9	0.9988	0.9988	1.39	Synj2bp	NM_025292.2
scl0002326.1_69-S	80.7	64.1	0.9964	0.9964	1.26	Rab10	NM_016676.2
scl0002327.1_0-S	7.1	-3.9	0.76	0.4765	-1.82	Mgea6	NM_146034.1
scl0002328.1_0-S	77	85.1	0.9964	0.9988	0.9	Cdca4	NM_028023.3
scl0002329.1_2-S	247.5	166.5	0.9988	0.9988	1.49	1200003C05Rik	NM_024205.1
scl000233.1_72-S	180.7	188.2	0.9988	0.9988	0.96	Bcl2l12	NM_029410.1
scl0002330.1_49-S	-13.8	-9.9	0.1628	0.2811	1.39	4930511A21Rik	NM_021529.2
scl0002331.1_896-S	168.3	473.3	0.9988	1	0.36	5730410I19Rik	NM_025666.1
scl0002332.1_7-S	896.8	670.2	1	1	1.34	Dld	NM_007861
scl0002333.1_22-S	8	-3	0.7925	0.5139	-2.67	AI661438	NM_178914.3
scl0002336.1_289-S	1.7	11.7	0.6514	0.807	0.15	Rtn1	NM_153457.4
scl0002338.1_382-S	-16.4	-18.8	0.1098	0.0856	0.87	Tnfaip2	NM_009396.1
scl0002339.1_162-S	11.4	8.1	0.8203	0.7539	1.41	Map4k5	NM_024275.1
scl000234.1_15-S	16	36.8	0.8456	0.953	0.43	Fxyd5	NM_008761.2
scl0002340.1_98-S	99.2	104.1	0.9988	0.9988	0.95	Nin	NM_008697
scl0002341.1_9-S	38.6	39.1	0.9578	0.9662	0.99	Clmn	NM_053155.1
scl0002342.1_0-S	67.7	66.6	0.9952	0.9964	1.02	G630009D10Rik	NM_177354.2
scl0002344.1_54-S	18.5	8.3	0.8625	0.7612	2.23	Serpina1b	NM_009244.2
scl0002346.1_7-S	-0.1	-1.8	0.5766	0.5416	0.06	Prkar2b	NM_011158.2
scl0002347.1_9-S	43.8	41.9	0.9759	0.9735	1.05	Ttc8	NM_198311.1
scl0002348.1_6-S	-8.4	-16	0.3305	0.1134	0.53	Tcfcp2l2	NM_145890.1
scl000235.1_47-S	-14.8	-14.1	0.146	0.1568	1.05	Ampd3	NM_009667.1
scl0002350.1_4-S	1.2	-2.3	0.6248	0.5308	-0.52	Lpin1	NM_015763.2
scl0002351.1_28-S	10.4	22.8	0.8022	0.8866	0.46	Mgea6	NM_146034.1
scl0002354.1_233-S	-3.4	0.5	0.5127	0.6104	-6.8	LOC380797	XM_354709.1
scl0002355.1_29-S	25.4	24.1	0.8902	0.8963	1.05	LOC382646	XM_356604.1
scl0002356.1_173-S	1195.5	594.8	1	1	2.01	Sypl	NM_198710.1
scl0002359.1_0-S	57.7	116.7	0.9928	0.9988	0.49	Pbef1	NM_021524.1
scl000236.1_39-S	0.1	-6.5	0.6224	0.3908	-0.02	2700050L05Rik	NM_178115.2
scl0002360.1_73-S	-19.8	-21.6	0.0615	0.0458	0.92	Trim9	NM_053167.1
scl0002361.1_25-S	30.5	8.1	0.9288	0.7539	3.77	Clmn	NM_053155.1
scl0002362.1_17-S	29.1	25.5	0.9107	0.9071	1.14	1200009I06Rik	NM_028807.1
scl0002363.1_8-S	35.1	31.6	0.953	0.9385	1.11	5830426I05Rik	NM_133762.2
scl0002365.1_226-S	10.5	1.8	0.8094	0.6381	5.83	AI324046	NM_198640.1
scl0002366.1_72-S	76.2	39.2	0.9964	0.9674	1.94	Hpcal1	NM_016677.1
scl0002367.1_17-S	165.3	67.3	0.9988	0.9964	2.46	D12Ertd748e	NM_144833.1
scl0002369.1_240-S	12.4	10.6	0.8215	0.7925	1.17	Psen1	NM_008943.1
scl000237.1_40-S	451.8	176.4	1	0.9988	2.56	Vkorc1	NM_178600.2
scl0002370.1_11-S	185.3	157.5	0.9988	0.9988	1.18	5830426I05Rik	NM_133762.2
scl0002371.1_10-S	71.4	61.5	0.9964	0.9964	1.16	1200006O19Rik	NM_026164.1
scl0002373.1_195-S	82.1	150.1	0.9964	0.9988	0.55	Rad51l1	NM_009014.2
scl0002376.1_53-S	-8	-10	0.3583	0.2786	0.8	Allc	NM_053156.1
scl0002378.1_4-S	-2.4	-6.1	0.4958	0.4053	0.39	Hdac9	NM_024124.1
scl0002379.1_67-S	354.3	162.9	1	0.9988	2.17	Mthfd1	NM_138745
scl000238.1_112-S	177.6	3.3	0.9988	0.6719	53.82	Stard10	NM_019990.1
scl0002380.1_0-S	13	43.6	0.8251	0.9783	0.3	Nsd1	NM_008739.1
scl0002381.1_12-S	290.5	97	1	0.9988	2.99	Dhrs7	NM_025522.1
scl0002382.1_8-S	132.1	95	0.9988	0.9988	1.39	Ppp2r5e	NM_012024.1
scl0002383.1_139-S	-3.3	-2.5	0.4343	0.5283	1.32	AI324046	NM_198640.1
scl0002384.1_0-S	38.4	37	0.9554	0.9542	1.04	2810049G06Rik	NM_026037.2
scl0002385.1_43-S	-16.8	-16.3	0.1062	0.1098	1.03	C330002I19Rik	XM_126866.5
scl0002386.1_172-S	73.4	65.5	0.9964	0.9964	1.12	Hs1bp3	NM_021429
scl000239.1_11-S	62.7	5.4	0.9928	0.7069	11.61	Psmc4	XM_355872.1
scl0002390.1_30-S	-4.4	-4	0.4029	0.4729	1.1	Map4k5	NM_201519.1
scl0002392.1_125-S	-14.3	-10.8	0.1665	0.2509	1.32	C85658	NM_133798.1
scl0002393.1_80-S	51.1	50	0.9903	0.9879	1.02	Tssc1	NM_201357.1
scl0002394.1_36-S	-17.1	-18.3	0.0905	0.0869	0.93	LOC382646	XM_356604
scl0002396.1_200-S	56.7	40.9	0.9928	0.971	1.39	Numb	NM_010949.1
scl0002398.1_44-S	-8.6	-4.8	0.3221	0.4463	1.79	Ppp2r5c	NM_012023.1
scl0002399.1_65-S	-2.1	4.1	0.5078	0.696	-0.51	4930579E17Rik	NM_178629.2
scl00024.1_6-S	82.2	27.9	0.9964	0.9252	2.95	Irf3	NM_016849.2
scl000240.1_2-S	244.2	93.2	0.9988	0.9988	2.62	Napa	NM_025898.1
scl0002400.1_38-S	-11.8	-0.2	0.2051	0.5899	59	Chga	NM_007693.1
scl0002401.1_0-S	22.8	0.5	0.9023	0.6104	45.6	Greb1	NM_015764.1
scl0002402.1_134-S	-34.3	-30.9	0	0.0024	1.11	Nrxn3	NM_172544.1
scl0002403.1_56-S	174.7	143	0.9988	0.9988	1.22	Sdccag1	NM_181665.1
scl0002404.1_3-S	66.1	107.1	0.9952	0.9988	0.62	Cfl2	NM_007688.1
scl0002405.1_260-S	95.2	142.3	0.9988	0.9988	0.67	Kns2	NM_008450.1
scl0002406.1_1-S	-11.3	-3.1	0.2606	0.5054	3.65	Scfd1	XM_126906.2
scl0002407.1_54-S	29.4	35.8	0.9288	0.9505	0.82	Zfyve1	NM_183154.1
scl0002408.1_16-S	205.3	146.3	0.9988	0.9988	1.4	Timm10	NM_013896.2
scl0002409.1_31-S	49.5	49.2	0.9891	0.9867	1.01	Dio2	NM_010050.1
scl0002411.1_366-S	22.7	17.6	0.883	0.8552	1.29	1110034C04Rik	NM_211355.1
scl0002412.1_56-S	381.2	839	1	1	0.45	Mnat1	NM_008612.1
scl0002413.1_735-S	595.8	1055.4	1	1	0.56	Hbp1	NM_153198
scl0002414.1_6-S	62.7	9.7	0.9952	0.7841	6.46	Fut8	NM_016893.2
scl0002416.1_27-S	29.6	27.5	0.9337	0.9228	1.08	2810049G06Rik	NM_026037.2
scl0002417.1_0-S	33.9	46.3	0.9409	0.9831	0.73	Rage	NM_011973.1
scl0002419.1_3-S	234.7	90.2	0.9988	0.9988	2.6	Trappc6b	BC031464
scl0002420.1_98-S	28.2	15.1	0.9047	0.8384	1.87	Dnmt3a	NM_153743.2
scl0002421.1_21-S	161.8	220.9	0.9988	0.9988	0.73	Nup50	NM_016714.2
scl0002422.1_196-S	32.8	25.3	0.9349	0.9035	1.3	Matp	NM_053077.2
scl0002423.1_69-S	124.5	152	0.9988	0.9988	0.82	Gtse1	NM_013882.1
scl0002424.1_618-S	-1.3	-0.1	0.5899	0.5899	13	Map3k7ip1	NM_025609.2
scl0002425.1_59-S	43.5	34.4	0.9602	0.9445	1.26	Plec1	NM_201388.1
scl0002427.1_4-S	-21.1	-12	0.0495	0.2195	1.76	1700006H03Rik	XM_128158.4
scl0002428.1_34-S	-0.9	-0.4	0.5875	0.5838	2.25	Pdzk3	XM_354913.1
scl0002429.1_121-S	516.3	507.2	1	1	1.02	D15Ertd785e	NM_025795.2
scl000243.1_36-S	95	42.6	0.9988	0.9759	2.23	Lisch7	NM_017405.1
scl0002430.1_79-S	48.2	42.7	0.9771	0.9759	1.13	E130306I01Rik	NM_145471.1
scl0002431.1_62-S	1.8	-3.6	0.6333	0.4861	-0.5	Plec1	NM_201393.1
scl0002432.1_40-S	6.9	-6.2	0.76	0.3993	-1.11	1110021N07Rik	NM_024207.2
scl0002433.1_44-S	132.2	163.5	0.9988	0.9988	0.81	Rangap1	NM_011241
scl0002435.1_506-S	-11.7	-18.2	0.2027	0.0869	0.64	1600022A19Rik	NM_146062.1
scl0002436.1_22-S	21.6	152.2	0.8794	0.9988	0.14	Mapk12	NM_013871.2
scl0002439.1_13-S	13.8	15.8	0.8456	0.8408	0.87	Rabl4	NM_025931.2
scl0002440.1_24-S	28.7	5.1	0.9083	0.7057	5.63	Myo10	NM_019472.1
scl0002444.1_3-S	42.3	38.2	0.965	0.9614	1.11	3110043J09Rik	NM_028455.1
scl0002446.1_7-S	-14.4	-13.1	0.1351	0.1809	1.1	2310010P21Rik	NM_198927.1
scl0002448.1_81-S	98.1	68.8	0.9988	0.9964	1.43	Cpt1b	NM_009948.1
scl000245.1_108-S	120.6	39.4	0.9988	0.9686	3.06	Irf3	NM_016849.2
scl0002450.1_329-S	63.3	39.6	0.9952	0.9698	1.6	Cyhr1	NM_019396.1
scl0002451.1_30-S	43.4	10.7	0.9698	0.7961	4.06	5730502D15Rik	NM_026485.1
scl0002452.1_0-S	-0.9	2.7	0.5561	0.6502	-0.33	Rai14	NM_030690.2
scl0002453.1_157-S	61.6	55.1	0.9952	0.994	1.12	Tef	NM_017376.2
scl0002454.1_67-S	-6.3	-3.2	0.3908	0.5054	1.97	Map3k7ip1	NM_025609.2
scl0002455.1_414-S	-5.2	-4.9	0.4343	0.4463	1.06	2610007K22Rik	NM_152806.2
scl0002456.1_98-S	6.5	22.7	0.7853	0.8854	0.29	Cerk	NM_145475
scl0002459.1_92-S	0.5	1.9	0.6164	0.6381	0.26	Arhgap8	NM_146061.3
scl000246.1_46-S	2.2	-1.1	0.6333	0.5633	-2	Tubgcp5	NM_146190.2
scl0002460.1_29-S	-15.8	-18.2	0.1315	0.0869	0.87	Plec1	NM_201391
scl0002461.1_0-S	156.9	44.5	0.9988	0.9795	3.53	E130113K22Rik	NM_178718.2
scl0002463.1_48-S	29.3	38.5	0.9337	0.965	0.76	2900001O04Rik	NM_026213.2
scl0002464.1_89-S	-2.6	-10.5	0.5235	0.2581	0.25	Baalc	NM_080640.3
scl0002465.1_36-S	33	27.3	0.9373	0.9228	1.21	BC048082	NM_177922.2
scl0002466.1_124-S	32.7	17	0.9409	0.8528	1.92	Fbxl6	NM_013909
scl0002467.1_77-S	22.6	83.6	0.8866	0.9988	0.27	Bzrp	NM_009775.2
scl0002468.1_129-S	-9	-8	0.3136	0.3438	1.13	Plec1	NM_201386.1
scl0002469.1_386-S	-17.3	-25.1	0.1025	0.0193	0.69	AI313915	NM_144845.1
scl000247.1_3-S	22.7	8.2	0.8902	0.7551	2.77	Adam12	NM_007400
scl0002471.1_21-S	36.9	50.2	0.9578	0.9891	0.74	Fbln1	NM_010180.1
scl0002472.1_6-S	-12.3	0.2	0.2425	0.5995	-61.5	Fbxo32	NM_026346.1
scl0002473.1_2-S	-1.5	2.5	0.5778	0.649	-0.6	2610007K22Rik	NM_199079.1
scl0002475.1_2-S	63.6	82.2	0.9952	0.9988	0.77	Csnk1e	NM_013767.3
scl0002476.1_437-S	3231.5	107	1	0.9988	30.2	Kdelr3	NM_134090.1
scl0002477.1_17-S	30.2	46.8	0.9361	0.9843	0.65	Plec1	NM_201390.1
scl0002478.1_16-S	44.7	36.8	0.9662	0.9517	1.21	Pop1	NM_152894.1
scl0002479.1_2-S	6.8	191.8	0.7539	0.9988	0.04	Mapk12	NM_013871.2
scl000248.1_67-S	84.5	117.8	0.9976	0.9988	0.72	Shkbp1	NM_138676.1
scl0002480.1_38-S	27.9	60.8	0.9156	0.9964	0.46	9130210N20Rik	NM_172607.2
scl0002481.1_37-S	175.3	228.6	0.9988	0.9988	0.77	2310037I24Rik	NM_133714.2
scl0002482.1_22-S	1733.6	2879.5	1	1	0.6	Slc38a2	NM_175121.3
scl0002483.1_1-S	-3.6	-7	0.4741	0.3788	0.51	Lynx1	NM_011838.2
scl0002484.1_551-S	137.2	160	0.9988	0.9988	0.86	Cyhr1	NM_180962.1
scl0002485.1_10-S	62.9	85.7	0.9952	0.9988	0.73	2900001O04Rik	NM_026213.2
scl0002486.1_42-S	184.2	164.2	0.9988	0.9988	1.12	Myg1	NM_021713.1
scl0002488.1_16-S	-9.4	-16.5	0.2847	0.1086	0.57	C1qtnf3	NM_030888.2
scl0002489.1_318-S	533.5	831.3	1	1	0.64	4921518A06Rik	NM_198293.1
scl000249.1_5-S	-19.5	-18.7	0.0567	0.0856	1.04	Sah	NM_016870.2
scl0002491.1_21-S	55.2	34.7	0.9903	0.9457	1.59	Siat4a	NM_009177.2
scl0002492.1_28-S	21.9	0.5	0.8745	0.6104	43.8	AU040377	NM_178748.3
scl0002494.1_23-S	124.5	281.1	0.9988	1	0.44	Sqle	NM_009270.2
scl0002495.1_0-S	19.9	19.8	0.877	0.8721	1.01	Plec1	NM_201392.1
scl0002497.1_191-S	13.2	11.6	0.8251	0.8058	1.14	Plec1	NM_201389
scl0002498.1_1441-S	26.8	34.4	0.8975	0.9445	0.78	Kcns2	NM_181317.2
scl0002499.1_186-S	251.4	56.9	0.9988	0.994	4.42	Fbxo4	NM_134099
scl00025.1_14-S	18.6	14.4	0.8673	0.8347	1.29	Tacc2	NM_206856.1
scl000250.1_42-S	-17.5	-10.7	0.1122	0.2509	1.64	Ldh3	NM_013580.2
scl0002501.1_221-S	212.6	272.9	0.9988	0.9988	0.78	Skp2	NM_013787.1
scl0002502.1_232-S	-9.3	-12.7	0.2883	0.1918	0.73	Ebag9	NM_019480.3
scl0002503.1_18-S	1982.4	2981.2	1	1	0.66	2610103J23Rik	NM_026002.3
scl0002504.1_31-S	619.7	112.4	1	0.9988	5.51	Atf4	NM_009716
scl0002506.1_35-S	4	14.3	0.696	0.8347	0.28	Racgap1	NM_012025
scl0002509.1_27-S	33.5	26.4	0.9385	0.9131	1.27	Smarcd1	NM_031842
scl000251.1_1-S	263.8	191.8	0.9988	0.9988	1.38	Mrpl48	NM_026971.2
scl0002510.1_2-S	-8.2	-11.8	0.3028	0.228	0.69	Maff	NM_010755.2
scl0002511.1_1272-S	5738.5	2810.1	1	1	2.04	Myh9	NM_022410.1
scl0002512.1_7-S	7	20.6	0.7853	0.877	0.34	Mfng	NM_008595.1
scl0002513.1_19-S	-23.9	-23.9	0.0253	0.0277	1	C9	NM_013485.1
scl0002514.1_41-S	-4.5	-12.5	0.4343	0.1978	0.36	1110014P06Rik	NM_028634.2
scl0002516.1_35-S	-8.5	-21	0.3185	0.0507	0.4	Matp	NM_053077.2
scl0002518.1_2-S	16.2	17.8	0.8372	0.8565	0.91	Mrpl13	NM_026759.2
scl0002519.1_35-S	3.6	7.2	0.7093	0.737	0.5	Smarcd1	NM_031842.1
scl000252.1_5-S	154.3	2187.8	0.9988	1	0.07	Snurf	NM_033174
scl0002520.1_2159-S	1.4	11.3	0.6441	0.801	0.12	Myh9	NM_181327.2
scl0002521.1_4-S	50.6	35.2	0.9831	0.9457	1.44	Ddef1	NM_010026.1
scl0002522.1_16-S	-15.9	-13.4	0.1158	0.1725	1.19	Adamts20	NM_177431.3
scl0002523.1_25-S	27.8	39.5	0.9083	0.9698	0.7	Gtpbp1	NM_013818.1
scl0002524.1_1291-S	1.3	12.3	0.6164	0.8106	0.11	Atad2	NM_153199.1
scl0002525.1_37-S	33.6	-0.2	0.9385	0.5887	-168	C730048E16Rik	NM_144849.1
scl0002526.1_32-S	87.4	89	0.9976	0.9988	0.98	D330013L20Rik	NM_199300.1
scl0002527.1_140-S	15.4	11.4	0.8335	0.8046	1.35	Krtcap1	NM_133357.1
scl0002528.1_296-S	8	3.5	0.7612	0.6767	2.29	Agpt	NM_009640.2
scl000253.1_401-S	487.1	123.8	1	0.9988	3.93	Ctsc	NM_009982.2
scl0002530.1_11-S	29.3	7.4	0.9349	0.7382	3.96	Rhpn1	NM_008164.1
scl0002532.1_206-S	31.9	26.9	0.9385	0.9168	1.19	Tmprss6	NM_027902.1
scl0002534.1_775-S	-5.7	49.5	0.421	0.9867	-0.12	Mapk11	NM_011161.4
scl0002535.1_10-S	40.6	150.1	0.9626	0.9988	0.27	2610019I03Rik	NM_025639.2
scl0002536.1_160-S	27.5	23.3	0.9023	0.8878	1.18	Plec1	NM_201387.1
scl0002537.1_7-S	1415.3	1073.2	1	1	1.32	Pfdn5	NM_020031.1
scl0002538.1_0-S	119.5	185	0.9988	0.9988	0.65	Atad2	NM_027435.1
scl0002539.1_122-S	16.8	7.2	0.8456	0.7358	2.33	1600022A19Rik	NM_146062.1
scl000254.1_167-S	-15.5	-13.6	0.1339	0.1689	1.14	Sbsn	NM_172205.1
scl0002541.1_6-S	15.4	-3.3	0.8384	0.4982	-4.67	Oxr1	NM_130885.1
scl0002542.1_41-S	117.7	146.8	0.9988	0.9988	0.8	Poldip3	NM_178627.1
scl0002544.1_87-S	32.2	31.9	0.9337	0.9397	1.01	Plec1	NM_011117
scl0002545.1_6-S	133	124.7	0.9988	0.9988	1.07	Aaas	NM_153416.1
scl0002546.1_0-S	-9.3	-17.1	0.2919	0.1025	0.54	Gdnf	NM_010275.1
scl0002549.1_1174-S	121.6	127.3	0.9988	0.9988	0.96	Rbm9	NM_053104.3
scl000255.1_0-S	137.3	18.7	0.9988	0.8637	7.34	Alg8	NM_199035.1
scl0002550.1_272-S	-19	-23.8	0.0748	0.0277	0.8	0610012A05Rik	NM_027496.1
scl0002551.1_14-S	56.2	54.2	0.9916	0.994	1.04	Scrib	NM_134089.1
scl0002552.1_594-S	2050.2	2959.2	1	1	0.69	Triobp	NM_138579.2
scl0002553.1_206-S	-0.6	8.7	0.5585	0.766	-0.07	Slc39a4	NM_028064.2
scl0002554.1_3-S	3.1	13	0.6828	0.8215	0.24	2010001J22Rik	XM_128172.4
scl0002557.1_16-S	-12.8	-10.2	0.2099	0.2678	1.25	Adcy6	NM_007405.1
scl000256.1_95-S	-6.5	-5.9	0.4246	0.4101	1.1	Centd2	NM_027180.2
scl0002560.1_12-S	298.6	295.4	1	1	1.01	0910001A06Rik	NM_144846.2
scl0002561.1_38-S	143.7	227.8	0.9988	0.9988	0.63	G22p1	NM_010247.1
scl0002562.1_0-S	20.5	16.1	0.8758	0.8432	1.27	Tef	NM_153484.1
scl0002563.1_195-S	-4.6	-8.4	0.4343	0.3221	0.55	2610007K22Rik	NM_199079.1
scl0002564.1_1395-S	8.2	3.8	0.7817	0.6888	2.16	Wisp1	NM_018865.1
scl0002565.1_3084-S	33.3	63.5	0.9457	0.9964	0.52	Syngr1	NM_207708.1
scl0002566.1_2-S	488.8	412.7	1	1	1.18	Myg1	NM_021713.1
scl0002567.1_125-S	42	47.4	0.9614	0.9855	0.89	BC025519	XM_110101.3
scl0002568.1_14-S	367.7	452.2	1	1	0.81	C78541	NM_133800.2
scl000257.1_3-S	103.1	92.3	0.9988	0.9988	1.12	6720407G21Rik	XM_133272.4
scl0002570.1_62-S	24	17.6	0.8806	0.854	1.36	Plec1	NM_201385
scl0002571.1_47-S	-25.2	-25.2	0.0217	0.0193	1	Mlc1	NM_133241.1
scl0002572.1_67-S	19.5	22.3	0.8697	0.8854	0.87	Zfp385	NM_013866.1
scl0002573.1_82-S	-11.7	-2.7	0.234	0.5247	4.33	Nup155	NM_133227.2
scl0002574.1_42-S	1.4	-3.4	0.6514	0.4922	-0.41	2310010G13Rik	NM_027122.2
scl0002575.1_141-S	-11.1	-17.8	0.2606	0.0929	0.62	4931407K02Rik	NM_029946
scl0002578.1_9-S	7423.2	8613.5	1	1	0.86	Eif3s6ip	NM_145139.1
scl0002579.1_44-S	36.7	33.1	0.953	0.9421	1.11	Hoxc6	NM_010465.1
scl000258.1_67-S	-14.4	-12.4	0.1641	0.2014	1.16	Hif3a	NM_016868.1
scl0002580.1_4-S	6.1	185.6	0.7358	0.9988	0.03	Ptp4a3	NM_008975.2
scl0002581.1_4-S	-8.3	-28.3	0.2895	0.0072	0.29	0610012A05Rik	NM_026153.1
scl0002582.1_20-S	81.6	32.5	0.9964	0.9409	2.51	E130113K22Rik	NM_178718.2
scl0002584.1_7-S	72.5	48.9	0.9952	0.9867	1.48	Trmt1	NM_028063.1
scl0002588.1_21-S	-13.2	-25.4	0.1616	0.0193	0.52	2310010P21Rik	NM_198927
scl0002589.1_2-S	3001.5	3466.6	1	1	0.87	Eef1d	NM_023240.1
scl0002590.1_2-S	-13.6	-21	0.2051	0.0507	0.65	Ttll1	NM_178869.2
scl0002592.1_371-S	-7.4	-10.5	0.345	0.2581	0.7	Pdgfb	NM_011057.2
scl0002594.1_2-S	39.5	0.7	0.9626	0.6128	56.43	Pacsin2	NM_011862.1
scl0002596.1_12-S	356.9	266.1	1	0.9988	1.34	Dia1	NM_029787.2
scl0002597.1_5-S	95.4	38	0.9988	0.959	2.51	4732418C07Rik	NM_172698.2
scl0002598.1_1-S	94.3	46.3	0.9976	0.9843	2.04	Prnpip1	NM_080469.2
scl00026.1_111-S	4588.7	1215.5	1	1	3.78	H47	NM_024439.2
scl0002600.1_21-S	-10.7	-5.2	0.2485	0.4367	2.06	Rod1	NM_178164.1
scl0002603.1_19-S	6.7	9.8	0.7467	0.7853	0.68	Eif2c3	NM_153402.1
scl0002604.1_187-S	-6.4	7.7	0.351	0.7467	-0.83	Tnc	NM_011607.1
scl0002605.1_2-S	45.6	131.4	0.9771	0.9988	0.35	Bach	NM_133348.1
scl0002606.1_283-S	9.5	9	0.8082	0.7744	1.06	Cdkn2c	NM_007671.2
scl0002607.1_38-S	-10.8	-16.2	0.2642	0.1098	0.67	3110007P09Rik	NM_144906.1
scl0002608.1_109-S	-5.9	-9.6	0.4029	0.2871	0.61	Rbp7	NM_022020.1
scl0002609.1_52-S	99.6	55	0.9988	0.994	1.81	Psmb2	NM_011970.2
scl0002610.1_62-S	-13.3	-20.8	0.1942	0.0507	0.64	Tyrp1	NM_031202.1
scl0002611.1_4-S	-11.2	-9.4	0.2437	0.2907	1.19	Csf3r	NM_007782.1
scl0002612.1_17-S	18.7	12.1	0.8709	0.8106	1.55	Wdr8	NM_021499.1
scl0002613.1_15-S	-1.8	-1.8	0.5127	0.5428	1	Rnf38	NM_175201.2
scl0002614.1_97-S	-9.3	-19.8	0.2738	0.0639	0.47	Tlr4	NM_021297.1
scl0002615.1_14-S	415.7	952	1	1	0.44	Rpa2	NM_011284.2
scl0002616.1_85-S	-24	-19.8	0.0205	0.0639	1.21	LOC381594	XM_355552.1
scl0002619.1_29-S	-2.3	-3.8	0.5018	0.4801	0.61	Rgs3	NM_134257.1
scl0002620.1_102-S	1.1	17	0.6212	0.8528	0.06	6230409E13Rik	NM_175234.2
scl0002622.1_51-S	-8.6	-5.4	0.3281	0.4282	1.59	Tnfrsf25	NM_033042.2
scl0002623.1_73-S	11.6	4.2	0.8227	0.696	2.76		XM_207858.2
scl0002625.1_41-S	99.3	48.7	0.9988	0.9867	2.04	2210012G02Rik	NM_025617.1
scl0002626.1_50-S	51.2	18.3	0.9891	0.8637	2.8	Asph	NM_023066.1
scl0002627.1_6-S	325.1	343.4	1	1	0.95	Taf12	BC019668
scl0002629.1_76-S	25.2	26.7	0.8999	0.9156	0.94	Sdcbp	NM_016807.1
scl000263.1_3-S	10.7	38.2	0.8154	0.9614	0.28	A530046H20Rik	NM_172310.1
scl0002630.1_17-S	40.1	59.4	0.9614	0.9964	0.68	Mfap2	NM_008546.2
scl0002631.1_50-S	1717.3	1941.6	1	1	0.88	Eif3s2	NM_018799.1
scl0002632.1_11-S	-2.9	-5.3	0.5404	0.4331	0.55	9430015G10Rik	NM_145557
scl0002634.1_125-S	71.1	50.3	0.9964	0.9891	1.41	Pigo	NM_020035
scl0002635.1_5-S	3.5	9.5	0.7093	0.7817	0.37	Dnaja1	NM_008298
scl0002636.1_12-S	-5.8	-16.9	0.3691	0.1037	0.34	Tnfrsf1b	NM_011610.1
scl0002637.1_1-S	98.4	45.3	0.9988	0.9819	2.17	Cipp	NM_007704.1
scl0002638.1_12-S	-10.6	-5.2	0.2738	0.4403	2.04	Sdhb	NM_023374.3
scl0002639.1_440-S	3.7	-1.9	0.7057	0.5344	-1.95	Lepr	NM_146146.1
scl000264.1_32-S	27.9	25.9	0.9095	0.9095	1.08	Tacc2	NM_206856.1
scl0002640.1_46-S	21.1	15.8	0.877	0.8408	1.34	Scmh1	NM_013883.1
scl0002641.1_52-S	169.7	115.1	0.9988	0.9988	1.47	Eya3	NM_010166.2
scl0002642.1_74-S	25.6	39.5	0.8951	0.9698	0.65	Ankrd6	NM_080471.2
scl0002643.1_37-S	55.8	61	0.9928	0.9964	0.91	Rngtt	NM_011884.1
scl0002644.1_1164-S	193	154.1	0.9988	0.9988	1.25		XM_283954.2
scl0002645.1_54-S	206.7	85.9	0.9988	0.9988	2.41	Slc35a1	NM_011895.2
scl0002646.1_13-S	20.3	-0.8	0.8782	0.5706	-25.38	Asph	NM_023066
scl0002647.1_116-S	25.3	13.8	0.9023	0.8299	1.83	1810007P19Rik	NM_172701.1
scl0002648.1_0-S	123.7	120.1	0.9988	0.9988	1.03	Mllt3	NM_027326.2
scl0002649.1_140-S	7.5	9.5	0.7612	0.7817	0.79	Dph2l2	NM_026344.2
scl000265.1_18-S	0.7	4	0.6224	0.6936	0.18	Dkk3	NM_015814.2
scl0002650.1_20-S	15.4	27.3	0.8384	0.9228	0.56	Cnr1	NM_007726.1
scl0002651.1_18-S	-4.9	2.5	0.4367	0.649	-1.96	2810441C07Rik	NM_172415.2
scl0002652.1_12-S	29.8	55.3	0.9349	0.994	0.54	1810010N17Rik	NM_025455.1
scl0002653.1_3-S	47.2	52.9	0.9759	0.9916	0.89	Gcipip	NM_026780.1
scl0002654.1_45-S	-4.2	-5.3	0.4741	0.4355	0.79	Mpdz	NM_010820.1
scl0002655.1_13-S	34.8	921.3	0.9409	1	0.04	Tpm2	NM_009416.2
scl0002656.1_511-S	12.7	15	0.8094	0.8372	0.85	Palm2	NM_172868.1
scl0002658.1_37-S	163.3	102.2	0.9988	0.9988	1.6	1110049F12Rik	NM_025411.2
scl0002659.1_3-S	20.9	-0.3	0.8794	0.5887	-69.67	Asph	NM_023066.1
scl0002661.1_173-S	26.8	29	0.9023	0.9324	0.92	2810410C14Rik	NM_175471.2
scl0002662.1_70-S	-3.1	-3.7	0.538	0.4825	0.84	Slc26a7	NM_145947.1
scl0002664.1_28-S	12.4	14.2	0.8166	0.8347	0.87	Tnfrsf8	NM_009401.1
scl0002665.1_1-S	1.4	8.9	0.6188	0.7744	0.16	Rgs3	NM_019492.1
scl0002666.1_1-S	24.5	12.3	0.8902	0.8106	1.99	Asph	NM_023066.1
scl0002667.1_44-S	27.7	24.2	0.9083	0.8975	1.14	1810009A16Rik	XM_355528.1
scl0002669.1_204-S	-15	20.6	0.1749	0.877	-0.73	Epb4.1l4b	NM_019427
scl000267.1_103-S	-3.7	7.6	0.4885	0.7443	-0.49	6430596G11Rik	NM_172739.1
scl0002670.1_16-S	26.1	23.1	0.9095	0.8878	1.13	Bai2	NM_173071.1
scl0002671.1_55-S	267.9	378.3	0.9988	1	0.71	Mrpl37	NM_025500.1
scl0002672.1_20-S	61.2	38.3	0.9952	0.9626	1.6	Asph	NM_023066.1
scl0002674.1_18-S	5.5	1.6	0.7358	0.6297	3.44	Macf1	XM_110503.4
scl0002675.1_35-S	1156.8	3221.2	1	1	0.36	Nasp	NM_016777.2
scl0002676.1_17-S	131.2	16.7	0.9988	0.8516	7.86	Lepre1	NM_019782.1
scl0002677.1_6-S	13.9	49.2	0.8335	0.9867	0.28	Nol6	NM_139236.1
scl0002678.1_34-S	715.2	934.7	1	1	0.77	Magoh	NM_010760.1
scl0002679.1_1-S	146.9	333.5	0.9988	1	0.44	Nasp	NM_016777.2
scl000268.1_28-S	56.1	10.3	0.9916	0.7913	5.45	Aqp11	NM_175105.2
scl0002680.1_6-S	6393.6	7285.1	1	1	0.88	Nsep1	NM_011732.1
scl0002681.1_25-S	24.8	43.4	0.8938	0.9783	0.57	Rgs3	NM_019492.1
scl0002682.1_0-S	-22.8	-19.7	0.029	0.0676	1.16	Dio1	NM_007860
scl0002683.1_74-S	-7.7	-19.8	0.4041	0.0639	0.39	Kif17	NM_010623.2
scl0002684.1_37-S	30.4	11.9	0.9312	0.8094	2.55	Asph	NM_023066.1
scl0002685.1_109-S	-11.9	-7.9	0.2014	0.3474	1.51	Tnfrsf18	NM_009400.1
scl0002686.1_6-S	-2.9	6.8	0.4958	0.7262	-0.43	Hook1	NM_030014.2
scl0002687.1_81-S	-6.6	-14.4	0.421	0.1472	0.46	Asph	NM_023066.1
scl0002688.1_369-S	-16.8	-18.6	0.1062	0.0856	0.9	Invs	NM_010569.2
scl0002689.1_21-S	728.1	603.2	1	1	1.21	2210021A15Rik	NM_173719.1
scl0002692.1_59-S	391	693	1	1	0.56	Galt	NM_016658.1
scl0002693.1_3-S	18.9	41.2	0.8721	0.971	0.46	Mutyh	NM_133250.1
scl0002695.1_712-S	601.8	794.2	1	1	0.76	5730406M06Rik	XM_283936.2
scl0002696.1_5-S	137.5	151.9	0.9988	0.9988	0.91	Oprs1	NM_011014.1
scl0002697.1_25-S	123.7	38.9	0.9988	0.965	3.18	Cipp	NM_172696.1
scl0002698.1_16-S	25.8	27.9	0.9059	0.924	0.92	D4Ertd765e	NM_026728.1
scl0002699.1_4-S	1280.6	2512.9	1	1	0.51	Nol6	NM_139237.1
scl00027.1_8-S	40.8	9.6	0.9626	0.7829	4.25	1110025I09Rik	NM_178056.2
scl000270.1_3-S	-2.8	-9	0.5054	0.3064	0.31	2810426N06Rik	NM_023363.1
scl0002700.1_45-S	323.1	439.5	1	1	0.74	Nbn	NM_013752
scl0002701.1_0-S	-20.9	-18.6	0.0458	0.0856	1.12	Car9	NM_139305.1
scl0002703.1_26-S	-20	-23.6	0.0495	0.0302	0.85	Casp9	NM_015733.3
scl0002704.1_3-S	72.4	62.8	0.9964	0.9964	1.15	Rarsl	NM_181406.2
scl0002705.1_5-S	-2.9	-3.5	0.5452	0.491	0.83	Dvl1	NM_010091.2
scl0002706.1_4-S	6.3	1.6	0.7334	0.6297	3.94	Mllt3	NM_029931.1
scl0002707.1_53-S	10	-5.5	0.8046	0.4234	-1.82	Dio1	NM_007860
scl0002708.1_0-S	376.7	473.4	1	1	0.8	0610037L13Rik	NM_028754.1
scl0002709.1_68-S	272.7	203.6	0.9988	0.9988	1.34	Nipsnap3b	NM_025623.1
scl0002710.1_8-S	-15.7	-11	0.1074	0.2497	1.43	Mfn2	NM_133201.1
scl0002712.1_17-S	189.1	143.8	0.9988	0.9988	1.32	Pabpc4	NM_130881
scl0002713.1_39-S	162	191.5	0.9988	0.9988	0.85	Cdc2l2	NM_007661.2
scl0002714.1_31-S	336.7	224.1	1	0.9988	1.5	Nipsnap3b	NM_025623.1
scl0002715.1_85-S	-20.4	-20.2	0.0555	0.0603	1.01	Tnc	NM_011607.1
scl0002716.1_33-S	1284.2	823.7	1	1	1.56	Scp2	NM_011327.1
scl0002717.1_84-S	0.5	3.7	0.6068	0.684	0.14	1810030N24Rik	NM_025471.1
scl0002718.1_107-S	6.8	9.9	0.7382	0.7877	0.69	Padi4	NM_011061.1
scl0002719.1_103-S	5	4.5	0.6912	0.6996	1.11	Lrp8	NM_053073.1
scl000272.1_1-S	-7.2	-5.3	0.3655	0.4331	1.36		XM_133876.2
scl0002721.1_25-S	47.4	86	0.9759	0.9988	0.55	Ece1	NM_199307
scl0002723.1_35-S	384.7	320.7	1	1	1.2	2210021A15Rik	NM_020000.1
scl0002724.1_31-S	3.7	-2.3	0.7298	0.5308	-1.61	Pafah2	NM_133880.1
scl0002725.1_24-S	-27	-27.5	0.0121	0.0084	0.98	Artn	NM_009711.2
scl0002726.1_11-S	14	39.1	0.8372	0.965	0.36	Ssbp3	NM_023672.2
scl0002727.1_932-S	21.8	19.6	0.877	0.8721	1.11	Thea	NM_025590.3
scl0002728.1_20-S	28.7	35.4	0.9083	0.9469	0.81	Ube4b	NM_022022.1
scl0002729.1_104-S	27.9	22.8	0.9337	0.8866	1.22	Rgs3	NM_134257.1
scl000273.1_72-S	12	11.8	0.8203	0.8082	1.02	Tacc2	NM_021314.2
scl0002731.1_70-S	2.2	4.3	0.6441	0.696	0.51	Tnc	NM_011607.1
scl0002732.1_252-S	53.9	55	0.9903	0.994	0.98	Tpm2	NM_009416.2
scl0002733.1_9-S	-5	-1.7	0.4427	0.5452	2.94	Clcn6	NM_011929.1
scl0002734.1_23-S	1157.9	1597.9	1	1	0.72	Ssbp3	NM_198438.1
scl0002735.1_44-S	-10.1	-16.7	0.2726	0.1062	0.6	Ephb2	XM_204072.3
scl0002736.1_2-S	82.2	108.1	0.9964	0.9988	0.76	2410002M20Rik	NM_172697.1
scl0002737.1_15-S	489.1	442.7	1	1	1.1	Mrps15	NM_025544.1
scl0002738.1_77-S	-18.1	-20.3	0.0856	0.0591	0.89		XM_283972.2
scl000274.1_354-S	2221.5	2001.1	1	1	1.11	Tnrc6	NM_144925.2
scl0002740.1_2456-S	-10	-8.2	0.275	0.3341	1.22	Rgs3	NM_019492.1
scl0002741.1_5-S	13.3	102.3	0.8323	0.9988	0.13	Wdr31	NM_023597.1
scl0002742.1_56-S	95.9	51.3	0.9976	0.9903	1.87	Slc31a1	NM_175090
scl0002743.1_202-S	15	20.6	0.8335	0.877	0.73	Tnc	NM_011607.1
scl0002744.1_1-S	424.8	290.5	1	1	1.46	Zfyve9	XM_131643.4
scl0002747.1_30-S	-15.3	1	0.1508	0.62	-15.3	Ankrd6	NM_080471.2
scl0002748.1_8-S	1857.8	874.3	1	1	2.12	1110060F11Rik	NM_026395.1
scl000275.1_39-S	5394.7	8012.2	1	1	0.67	3010033P07Rik	NM_029767.1
scl0002750.1_72-S	140.7	172.6	0.9988	0.9988	0.82	Melk	NM_010790.2
scl0002751.1_0-S	-7	-9.8	0.3583	0.2823	0.71	Asph	NM_023066.1
scl0002752.1_25-S	60.9	112.1	0.9952	0.9988	0.54	Aptx	NM_025545.2
scl0002753.1_55-S	219.5	360.5	0.9988	1	0.61	Snapc3	NM_029949.1
scl0002754.1_85-S	13.3	8.3	0.8323	0.7612	1.6	Fhl3	AF114382
scl0002755.1_79-S	-13.6	-15.5	0.2425	0.123	0.88	Casp9	NM_015733.3
scl0002756.1_1-S	-9.4	-18.1	0.3136	0.0893	0.52	3110007P09Rik	NM_144906.1
scl0002758.1_802-S	-25.9	-13	0.0121	0.187	1.99	Asph	NM_133723
scl000276.1_79-S	-2.6	-7.9	0.4741	0.3474	0.33	Zfp98	NM_145819
scl0002760.1_36-S	14.3	6.5	0.8323	0.7214	2.2	Mobkl2c	NM_175308.2
scl0002761.1_5-S	497.3	384.4	1	1	1.29	Ptp4a2	NM_008974.2
scl0002762.1_148-S	-2.6	6.2	0.5235	0.7165	-0.42	4932416A11Rik	NM_147776.2
scl0002763.1_362-S	-18.5	-22.5	0.0651	0.0386	0.82	Cdc42	NM_009861
scl0002764.1_60-S	28.5	42.4	0.9156	0.9747	0.67	Nol6	NM_139237.1
scl0002765.1_0-S	399.2	409.4	1	1	0.98		XM_355539.1
scl0002766.1_56-S	14.3	8.3	0.8323	0.7612	1.72	Frap1	NM_020009.1
scl0002767.1_35-S	151.3	96.7	0.9988	0.9988	1.56	Trappc3	NM_013718.2
scl0002768.1_1029-S	-3.4	0.3	0.4656	0.6043	-11.33	BC028975	NM_146254.1
scl0002769.1_136-S	-1.7	-2	0.5235	0.5332	0.85	1110012E06Rik	NM_029097.1
scl000277.1_0-S	-11.5	-16.1	0.2461	0.111	0.71	Ggn	NM_182695
scl0002770.1_125-S	-7.4	6.7	0.3643	0.7262	-1.1		XM_355470.1
scl0002771.1_13-S	-4.1	-5.8	0.4753	0.4138	0.71	Rgs3	NM_019492.1
scl0002772.1_35-S	159	153.9	0.9988	0.9988	1.03	Nfx1	NM_023739.2
scl0002773.1_49-S	34.6	24	0.9542	0.8963	1.44	Kif1b	NM_207682.1
scl0002774.1_5-S	-26.7	-24.9	0.0121	0.0205	1.07	B230399N07	XM_196334.3
scl0002776.1_66-S	2496	2445.3	1	1	1.02	Eif3s2	NM_018799
scl0002777.1_339-S	441.3	675.8	1	1	0.65	Ak2	NM_016895.2
scl0002778.1_20-S	65.5	24.5	0.9952	0.8975	2.67	Asph	NM_023066.1
scl000278.1_48-S	69.3	-6.3	0.9952	0.3981	-11	AI414495	NM_015789.2
scl0002780.1_2-S	254.5	346	0.9988	1	0.74	Exosc10	NM_016699.1
scl0002781.1_26-S	60.6	44.6	0.9928	0.9795	1.36	Pafah2	NM_133880
scl0002782.1_72-S	213.5	45.1	0.9988	0.9819	4.73	Elovl1	NM_019422
scl0002783.1_14-S	-7.2	-18.6	0.3631	0.0856	0.39	Nbn	NM_013752.2
scl0002784.1_2-S	0.3	3.3	0.6514	0.6659	0.09	Dnajc11	NM_172704.1
scl0002788.1_0-S	-0.3	2.8	0.5911	0.6526	-0.11	Ncdn	NM_011986.2
scl0002789.1_1177-S	23.1	18.4	0.8902	0.8637	1.26	Pigo	NM_020035.1
scl000279.1_1-S	-3.7	-4.4	0.497	0.4584	0.84	Lin7b	NM_011698.1
scl0002793.1_3-S	-18.2	-22.7	0.0869	0.0374	0.8	Rarsl	NM_181406.2
scl0002794.1_106-S	136.5	26.3	0.9988	0.9119	5.19	Cdkn2a	NM_009877.1
scl0002795.1_13-S	584.4	335.5	1	1	1.74	2810055E05Rik	NM_153160.2
scl0002796.1_20-S	116.2	69.2	0.9988	0.9976	1.68	1110037F02Rik	XM_283937.2
scl0002798.1_5-S	8.5	14.2	0.7973	0.8335	0.6	D4Bwg1540e	NM_026257.1
scl00028.1_19-S	36.2	30.3	0.9505	0.9361	1.19	6430529G09Rik	NM_178706.2
scl000280.1_23-S	3.9	5.8	0.6828	0.7129	0.67	Ttyh1	NM_021324.3
scl0002800.1_8-S	-1.5	5.3	0.5971	0.7081	-0.28	Mpdz	NM_010820.1
scl0002802.1_16-S	-0.7	-13.8	0.6164	0.1616	0.05	Asph	NM_023066.1
scl0002803.1_0-S	-29.1	-21.4	0.0036	0.0483	1.36	BC019977	NM_144941.2
scl0002806.1_2-S	18.3	16	0.8468	0.8432	1.14	Hnrpr	NM_028871.1
scl0002807.1_224-S	32	35	0.9324	0.9457	0.91	Arid1a	NM_033566.1
scl0002808.1_17-S	44.1	8	0.9723	0.7539	5.51	Asph	NM_023066.1
scl0002809.1_7-S	69.2	72.1	0.9964	0.9976	0.96	Luzp1	NM_024452.1
scl0002810.1_710-S	207.4	138.6	0.9988	0.9988	1.5	Mknk1	NM_021461
scl0002811.1_0-S	10.1	3.9	0.7973	0.6936	2.59	4933429I20Rik	NM_172875.1
scl0002813.1_29-S	21.4	23	0.8782	0.8866	0.93	1110038M16Rik	NM_026837.1
scl0002814.1_13-S	14.1	10.9	0.8275	0.7961	1.29	Psip1	NM_133948.2
scl0002817.1_41-S	38.3	47.2	0.953	0.9855	0.81	Faf1	NM_007983.2
scl0002818.1_24-S	172	133.1	0.9988	0.9988	1.29	Rnf11	NM_013876.2
scl0002820.1_0-S	9.4	0.6	0.7925	0.6116	15.67	BC036961	XM_357399.1
scl0002823.1_7-S	-3.5	-7.2	0.4813	0.3739	0.49	Tyrp1	NM_031202.1
scl0002825.1_185-S	34.7	37.9	0.9469	0.959	0.92	Cbfa2t1h	NM_009822.1
scl0002826.1_25-S	455.4	819.8	1	1	0.56	Tex10	NM_172304.1
scl0002828.1_23-S	294.1	531.7	1	1	0.55	Ctps	NM_016748.1
scl0002829.1_12-S	-11.5	-2.3	0.2437	0.5283	5	Cntfr	NM_016673.1
scl0002830.1_24-S	65	36.6	0.9952	0.9505	1.78	Asph	NM_023066.1
scl0002831.1_680-S	41	5.8	0.959	0.7129	7.07	Cipp	NM_172696
scl0002832.1_59-S	187	219.5	0.9988	0.9988	0.85	Ptp4a2	NM_008974.2
scl0002833.1_35-S	237	285.7	0.9988	1	0.83	4930471O16Rik	NM_026348.2
scl0002834.1_11-S	66.6	58.2	0.9952	0.9952	1.14	Uts2	NM_011910.1
scl0002835.1_9-S	30.7	34.9	0.9349	0.9457	0.88	4930467B06Rik	NM_026651.1
scl0002836.1_427-S	866.2	790	1	1	1.1	Prdm2	XM_204027.3
scl0002837.1_1-S	0.7	5.5	0.6068	0.7105	0.13	C330039G02Rik	NM_172699.2
scl0002838.1_50-S	-3.8	-12.3	0.4885	0.2099	0.31	Astn2	NM_207109.1
scl0002839.1_0-S	1597.1	1256.9	1	1	1.27	Srm	NM_009272.2
scl000284.1_80-S	-3.6	4.3	0.4487	0.696	-0.84	Mrvi1	NM_194464
scl0002841.1_13-S	35.5	25.4	0.953	0.9059	1.4	1200015A19Rik	NM_026388.1
scl0002844.1_53-S	16	11.3	0.8335	0.8022	1.42	Ripk2	NM_138952.1
scl0002845.1_3-S	2809.8	1854.4	1	1	1.52	Capzb	NM_009798.1
scl0002846.1_27-S	129.6	118.4	0.9988	0.9988	1.09	Akr7a5	NM_025337.2
scl0002847.1_45-S	18.4	6.3	0.8552	0.7201	2.92	Lepr	NM_010704.1
scl0002848.1_102-S	4.7	3.4	0.7057	0.6755	1.38	Artn	NM_009711.2
scl0002849.1_14-S	12.8	19	0.8263	0.8673	0.67	Kcnq4	XM_143960.4
scl000285.1_4-S	-5.7	-1.8	0.4343	0.5404	3.17	Tacc2	NM_206856.1
scl0002850.1_66-S	9.6	20	0.7986	0.8733	0.48
scl0002852.1_47-S	83.2	50.4	0.9964	0.9891	1.65	Dhdds	NM_026144.2
scl0002853.1_7-S	65.8	79.3	0.9952	0.9988	0.83	Taf12	NM_025579.1
scl0002854.1_22-S	184.3	108.6	0.9988	0.9988	1.7	Hmgcl	NM_008254.1
scl0002856.1_27-S	-7.6	3.1	0.3908	0.661	-2.45	Cort	NM_007745.2
scl0002857.1_4-S	35.2	61.4	0.9469	0.9964	0.57	Ikbkap	NM_026079
scl0002858.1_89-S	-3.3	-2.2	0.5392	0.532	1.5	Bai2	NM_173071.1
scl000286.1_551-S	12.3	17.1	0.8154	0.8528	0.72	Dmn	NM_201639
scl0002862.1_78-S	-10.8	7.5	0.2919	0.7431	-1.44	Dnaic1	NM_175138.2
scl0002863.1_81-S	-25.1	-13	0.0181	0.1858	1.93	Tnc	NM_011607.1
scl0002865.1_287-S	13.1	9	0.8335	0.7756	1.46	Ptprf	NM_011213
scl0002866.1_3-S	100.1	373	0.9988	1	0.27	Bach	NM_133348.1
scl0002868.1_92-S	10.6	17.4	0.8094	0.854	0.61	MAp19	XM_358353.1
scl0002869.1_256-S	64.2	18.2	0.9928	0.8625	3.53	Pabpc4	NM_130881.2
scl000287.1_1-S	1702	1164.9	1	1	1.46	AI043088	NM_198613.1
scl0002871.1_17-S	-20.2	-7.9	0.0615	0.3474	2.56	Pdzk4	XM_359337.1
scl0002872.1_0-S	59.2	93.5	0.9928	0.9988	0.63	Ube1x	NM_009457.2
scl0002873.1_128-S	-9	-6.5	0.2883	0.3932	1.38	Col4a6	NM_053185.1
scl0002874.1_1-S	-7.1	3.3	0.3691	0.6683	-2.15	Cnksr2	NM_177751.2
scl0002875.1_701-S	0.2	-2.7	0.5935	0.5247	-0.07	U2af1-rs2	NM_009453.1
scl0002876.1_12-S	533.8	679.2	1	1	0.79	Ard1	NM_019870.1
scl0002878.1_54-S	15.7	18.7	0.8384	0.8649	0.84	Maob	NM_172778.1
scl0002880.1_15-S	487.7	471.5	1	1	1.03	Emd	NM_007927.1
scl0002881.1_47-S	107.9	83.5	0.9988	0.9988	1.29	Pdcd8	NM_012019.2
scl0002882.1_77-S	20.9	34.4	0.877	0.9445	0.61	PCDHX	AJ564976
scl0002884.1_251-S	170.2	116	0.9988	0.9988	1.47	Igsf1	NM_183336.1
scl0002885.1_9-S	216.1	328.8	0.9988	1	0.66	Bcor	NM_175044.1
scl0002886.1_2421-S	142	79.8	0.9988	0.9988	1.78	Ikbkg	NM_178590.2
scl0002888.1_52-S	43.4	46.1	0.9662	0.9831	0.94	Jarid1c	NM_013668.2
scl0002889.1_21-S	7.8	4.7	0.7865	0.7008	1.66	4732479N06Rik	NM_172540.1
scl000289.1_27-S	27.3	21.9	0.9023	0.8806	1.25	1300019C06Rik	NM_025832.2
scl0002890.1_6-S	-19.6	-21.3	0.0676	0.0507	0.92	Bmx	NM_009759.2
scl0002891.1_24-S	496.7	145.2	1	0.9988	3.42	Atp6ap2	NM_027439.2
scl0002892.1_40-S	8.2	5.2	0.7841	0.7057	1.58	Heph	NM_181273.2
scl0002893.1_4-S	44.1	35.3	0.9698	0.9469	1.25	Rbm10	NM_145627.1
scl0002895.1_50-S	-1.1	-9.3	0.5899	0.2967	0.12	Ikbkg	NM_010547.1
scl0002896.1_27-S	57.1	94.7	0.9928	0.9988	0.6	Ctps2	NM_018737.2
scl0002897.1_8-S	27.8	27.1	0.9047	0.9192	1.03	Smc1l1	NM_019710.1
scl0002898.1_1-S	1023	2307.9	1	1	0.44	Sms	NM_009214
scl0002899.1_69-S	596.4	1300.1	1	1	0.46	Utx	NM_009483.1
scl00029.1_14-S	688.9	840	1	1	0.82	9430029K10Rik	XM_284281.2
scl000290.1_4-S	-25.7	-27	0.0145	0.0109	0.95	2610025M23Rik	NM_029578.2
scl0002900.1_24-S	-3.1	17.3	0.468	0.854	-0.18	3830422N12Rik	NM_174993.1
scl0002901.1_9-S	119.3	108.9	0.9988	0.9988	1.1	Psmd10	NM_016883.3
scl0002902.1_39-S	386.2	114.1	1	0.9988	3.38	Atp6ap2	NM_027439.2
scl0002903.1_3-S	439.7	267.6	1	0.9988	1.64	2700099C19Rik	NM_028303.1
scl0002904.1_34-S	206	43.5	0.9988	0.9783	4.74	4933402E13Rik	XM_135885.1
scl0002905.1_92-S	46.4	0.2	0.9807	0.6031	232	Phka1	NM_173021.1
scl0002907.1_0-S	94.4	101.4	0.9988	0.9988	0.93		XM_203293.2
scl0002908.1_1-S	-10.3	-2.6	0.2642	0.5259	3.96	F8	NM_007977.1
scl0002909.1_40-S	8	5.3	0.7708	0.7069	1.51	Bmx	NM_009759.2
scl000291.1_6-S	-17.6	-21	0.1158	0.0507	0.84	Ktn1	NM_008477.1
scl0002910.1_314-S	234.8	150.9	0.9988	0.9988	1.56	DXImx47e	NM_207670.1
scl0002911.1_19-S	40.7	28.4	0.953	0.93	1.43	Igsf1	NM_183335.1
scl0002912.1_0-S	6.7	1.4	0.7503	0.6285	4.79	Igsf1	NM_177915.2
scl0002913.1_0-S	93.8	-12	0.9976	0.2171	-7.82	Slc9a6	NM_172780.1
scl0002914.1_42-S	-6.6	-6.8	0.4246	0.3836	0.97	2006-09-06	NM_019942.2
scl0002915.1_289-S	8.7	12.6	0.7961	0.8179	0.69	Piga	NM_011081.1
scl0002919.1_16-S	27.4	62.5	0.9059	0.9964	0.44	2310007F12Rik	NM_175146.2
scl000292.1_12-S	314.4	255.4	1	0.9988	1.23		XM_127742.4
scl0002922.1_48-S	26.1	21.9	0.8938	0.883	1.19	Igsf1	NM_183336.1
scl0002923.1_908-S	9.4	10.6	0.8022	0.7925	0.89	Mbtps2	NM_178266.2
scl0002924.1_11-S	43.8	29.5	0.9759	0.9337	1.48	Psmd10	NM_016883.3
scl0002925.1_82-S	50.4	39.4	0.9891	0.9686	1.28	Ftsj	NM_133991.2
scl0002927.1_17-S	17.1	31.4	0.8372	0.9385	0.54	Gyk	NM_212444.1
scl0002929.1_32-S	864.6	1299.6	1	1	0.67	2610029G23Rik	NM_026312.2
scl000293.1_16-S	-1.2	2.8	0.585	0.6526	-0.43	Cldn10	NM_021386
[truncated: 22,053 more rows]
